# Supplementary material for: Relative flux trade-offs and optimization of metabolic network functionalities
Source: Comput Struct Biotechnol J. 2022 Jul 26;20:3963–71. doi: 10.1016/j.csbj.2022.07.038 (PMC9340536; doi:10.1016/j.csbj.2022.07.038)
Supplement: Supplementary data 2 [file mmc2.xlsx]

## Sheet: Table S1
Table S1. The details of the metabolic model of E. coli. The table includes the conditions of the model, number of reactions in relative trade-offs and the number of subsystems with reactions in relative trade-offs.
			reactions
			Non-blocked reactions				subsystems
media/carbon source		biomass flux lower bound	reversible	Non-reversible	blocked	in trade-offs	all	with trade-off	max trade-off length	Trade-offs length
EX_glc__D_e	D-Glucose	0.9	1814	1704	879	31	39	2	4	fixed
EX_glc__D_e		0.95	1810	1704	879	31	39	2	4
EX_glc__D_e		0.99	1803	1704	879	42	39	3	4
EX_arab__L_e	L-Arabinose	0.9	1801	1693	890	118	39	5	7	decreasing
EX_arab__L_e		0.95	1795	1693	890	78	39	4	10
EX_arab__L_e		0.99	1787	1693	890	72	39	4	9
EX_malt_e	Maltose	0.9	1808	1696	887	30	39	1	4	increasing
EX_malt_e		0.95	1804	1696	887	67	39	3	9
EX_malt_e		0.99	1796	1696	887	102	39	4	12
EX_man_e	D-Mannose	0.9	1798	1692	891	30	39	1	4	fixed
EX_man_e		0.95	1796	1692	891	30	39	1	4
EX_man_e		0.99	1789	1692	891	30	39	1	4
EX_xyl__D_e	D-xylose	0.9	1802	1694	889	30	39	1	4	increasing
EX_xyl__D_e		0.95	1796	1694	889	63	39	3	9
EX_xyl__D_e		0.99	1789	1694	889	114	39	5	10
EX_rib__D_e	D-ribose	0.9	1800	1691	892	118	39	5	11	decreasing
EX_rib__D_e		0.95	1793	1691	892	57	39	4	4
EX_rib__D_e		0.99	1785	1691	892	30	39	1	4
EX_fru_e	D-fructose	0.9	1799	1693	890	30	39	1	4	fixed
EX_fru_e		0.95	1797	1693	890	30	39	1	4
EX_fru_e		0.99	1790	1693	890	30	39	1	4
EX_gal_e	D-Galactose	0.9	1804	1695	888	30	39	1	4	increasing
EX_gal_e		0.95	1800	1695	888	30	39	1	4
EX_gal_e		0.99	1791	1695	888	112	39	5	8
EX_glyc_e	Glycerol	0.9	1798	1688	895	30	39	1	4	increasing
EX_glyc_e		0.95	1792	1688	895	36	39	4	4
EX_glyc_e		0.99	1785	1688	895	113	39	4	5
EX_glyc3p_e	Glycerol 3-phosphate	0.9	1796	1688	895	60	39	4	4	decreasing
EX_glyc3p_e		0.95	1792	1688	895	30	39	1	4
EX_glyc3p_e		0.99	1786	1688	895	30	39	1	4
EX_lac__L_e	L-Lactate	0.9	1791	1688	895	20	39	1	4	increasing
EX_lac__L_e		0.95	1791	1688	895	20	39	1	4
EX_lac__L_e		0.99	1770	1688	895	103	39	5	10
EX_lcts_e	Lactose	0.9	1825	1715	868	60	39	3	5	no rule
EX_lcts_e		0.95	1821	1715	868	36	39	3	4
EX_lcts_e		0.99	1813	1715	868	114	39	5	10
EX_malttr_e	Maltotriose	0.9	1809	1697	886	30	39	1	4	increasing
EX_malttr_e		0.95	1805	1697	886	30	39	1	4
EX_malttr_e		0.99	1797	1697	886	115	39	5	10
EX_rmn_e	L_Rhamnose	0.9	1803	1694	889	30	39	1	4	increasing
EX_rmn_e		0.95	1799	1694	889	30	39	1	4
EX_rmn_e		0.99	1779	1694	889	86	39	4	9
EX_glcn_e	D-Gluconate	0.9	1808	1699	884	30	39	1	4	no rule
EX_glcn_e		0.95	1804	1699	884	93	39	4	12
EX_glcn_e		0.99	1792	1699	884	30	39	1	4
EX_glcr_e	D-Glucarate	0.9	1796	1693	890	93	39	4	7	decreasing
EX_glcr_e		0.95	1794	1693	890	30	39	1	4
EX_glcr_e		0.99	1788	1693	890	30	39	1	4
EX_glcur_e	D-Glucuronate	0.9	1808	1701	882	30	39	1	4	increasing
EX_glcur_e		0.95	1806	1701	882	30	39	1	4
EX_glcur_e		0.99	1783	1701	882	77	39	5	11
EX_gln__L_e	L_Glutamine	0.9	1799	1692	891	93	39	4	11	increasing
EX_gln__L_e		0.95	1798	1692	891	118	39	5	10
EX_gln__L_e		0.99	1798	1692	891	118	39	5	10
EX_glu__L_e	L_Glutamate	0.9	1797	1688	895	38	39	1	4	no rule
EX_glu__L_e		0.95	1794	1688	895	30	39	1	4
EX_glu__L_e		0.99	1789	1688	895	112	39	5	10
EX_12ppd__S_e	(S)-Propane-1,2-diol	0.9	1795	1688	895	20	39	1	4	increasing
EX_12ppd__S_e		0.95	1794	1688	895	44	39	3	4
EX_12ppd__S_e		0.99	1773	1688	895	88	39	4	9
EX_5dglcn_e	5-Dehydro-D-gluconate	0.9	1807	1699	884	30	39	1	4	no rule
EX_5dglcn_e		0.95	1803	1699	884	76	39	4	6
EX_5dglcn_e		0.99	1792	1699	884	30	39	1	4

## Sheet: Table S2
Table S2. Subsystems in the metabolic model of E. coli with reactions in relative trade-offs with different carbon sources. Column A shows the reaction which are always in relative trade-offs; column B shows the reaction which are sometimes in relative trade-offs; column C lists the reactions which are never found in relative trade-offs, while column D shows the list of always blocked reactions.
always in trade-off	sometimes in trade-off	never in trade-off	always blocked
DMPPS	EX_cobalt2_e	EX_co2_e	EX_cm_e
IPDPS	DM_4crsol_c	DM_5drib_c	EX_cmp_e
I2FE2SR	EX_k_e	DM_amob_c	DM_aacald_c
I2FE2SS	EX_cu2_e	DM_mththf_c	EX_glcur1p_e
I2FE2SS2	EX_mg2_e	EX_colipa_e	BIOMASS_Ec_iJO1366_core_53p95M
I2FE2ST	EX_mn2_e	DM_oxam_c	EX_cpgn_e
I4FE4SR	EX_mobd_e	EX_glc__D_e	EX_glyb_e
I4FE4ST	EX_ca2_e	EX_glcn_e	EX_14glucan_e
ICYSDS	EX_ni2_e	BIOMASS_Ec_iJO1366_WT_53p95M	EX_cpgn_un_e
S2FE2SR	EX_zn2_e	EX_glcr_e	EX_glyc2p_e
S2FE2SS	ADCL	EX_colipap_e	EX_23camp_e
S2FE2SS2	ADCS	EX_glcur_e	EX_23ccmp_e
S2FE2ST	AMMQLT8	EX_12ppd__R_e	EX_23cgmp_e
S4FE4SR	AMPMS2	EX_gln__L_e	EX_23cump_e
S4FE4ST	ASP1DC	EX_glu__L_e	EX_23dappa_e
SCYSDS	ASPO3	EX_gly_e	EX_26dap__M_e
	ASPO4	EX_glyald_e	EX_gmp_e
	ASPO5	EX_glyc_e	EX_gsn_e
	ASPO6	EX_12ppd__S_e	EX_gthox_e
	CDPMEK	EX_15dap_e	EX_gtp_e
	CA2tex	EX_glyc__R_e	EX_h2_e
	CHRPL	EX_glyc3p_e	EX_h2o2_e
	COBALT2tex	EX_glyclt_e	EX_hacolipa_e
	CPMPS	EX_gthrd_e	EX_halipa_e
	APRAUR	EX_gua_e	EX_hdca_e
	CU2tex	EX_h_e	EX_hdcea_e
	DB4PS	EX_h2o_e	EX_hg2_e
	DHFS	EX_h2s_e	EX_34dhpac_e
	DNMPPA	EX_his__L_e	EX_3amp_e
	DHNAOT4	EX_2ddglcn_e	EX_3cmp_e
	DHNCOAS	EX_3hpp_e	EX_3gmp_e
	DNTPPA	EX_hom__L_e	EX_3hcinnm_e
	DHNCOAT	EX_hxa_e	EX_3hpppn_e
	DHNPA2r	EX_hxan_e	EX_3ump_e
	DPCOAK	EX_idon__L_e	EX_4hoxpacd_e
	DPR	EX_4abut_e	EX_LalaDglu_e
	DHPPDA2	EX_5dglcn_e	EX_imp_e
	DHPS2	EX_5mtr_e	EX_inost_e
	DXPRIi	EX_ile__L_e	EX_isetac_e
	DXPS	EX_indole_e	EX_LalaLglu_e
	DMATT	EX_ins_e	EX_crn_e
	DMQMT	EX_LalaDgluMdap_e	EX_acac_e
	E4PD	EX_LalaDgluMdapDala_e	EX_crn__D_e
	FMNAT	EX_kdo2lipid4_e	EX_acgal_e
	GCALDD	EX_ac_e	EX_acgal1p_e
	HBZOPT	EX_acald_e	EX_acgam_e
	GRTT	EX_lac__D_e	EX_csn_e
	HPPK2	EX_lac__L_e	EX_acgam1p_e
	GTPCI	EX_lcts_e	EX_acmana_e
	GTPCII2	EX_leu__L_e	EX_acmum_e
	LIPOCT	EX_lipa_e	EX_cu_e
	Ktex	EX_lipa_cold_e	EX_acnam_e
	ICHORS_copy2	EX_acolipa_e	EX_adocbl_e
	MEPCT	EX_acser_e	EX_ag_e
	MG2tex	EX_ade_e	EX_lipoate_e
	MECDPDH5	EX_adn_e	EX_lyx__L_e
	MECDPS	EX_lys__L_e	EX_mal__D_e
	MOADSUx	EX_agm_e	EX_cyan_e
	MOBDabcpp	EX_akg_e	EX_ala_B_e
	MOBDtex	EX_ala__D_e	EX_all__D_e
	MOCOS	EX_ala__L_e	EX_amp_e
	MOHMT	EX_alaala_e	EX_malthx_e
	MPTAT	EX_alltn_e	EX_maltpt_e
	MNtex	EX_anhgm_e	EX_maltttr_e
	MPTS	EX_arab__L_e	EX_cynt_e
	MPTSS	EX_mal__L_e	EX_man6p_e
	NI2tex	EX_malt_e	EX_manglyc_e
	NNDPR	EX_malttr_e	EX_melib_e
	PANTS	EX_man_e	EX_cys__D_e
	OCTDPS	EX_meoh_e	EX_met__D_e
	OCTNLL	EX_cys__L_e	EX_arbt_e
	OHPBAT	EX_arg__L_e	EX_arbtn_e
	OHPHM	EX_asn__L_e	EX_arbtn_fe3_e
	OMBZLM	EX_asp__L_e	EX_met__L_e
	OMMBLHX	EX_nh4_e	EX_metsox_R__L_e
	OMMBLHX3	EX_cytd_e	EX_metsox_S__L_e
	OMPHHX	EX_cbl1_e	EX_mincyc_e
	OMPHHX3	EX_cgly_e	EX_minohp_e
	OPHBDC	EX_o2_e	EX_mmet_e
	PDX5PO2	EX_orn_e	EX_ascb__L_e
	PDX5POi	EX_phe__L_e	EX_aso3_e
	PDX5PS	EX_pheme_e	EX_btn_e
	OPHHX	EX_cit_e	EX_but_e
	OPHHX3	EX_cl_e	EX_mnl_e
	PERD	EX_pi_e	EX_mso3_e
	PMDPHT	EX_pro__L_e	EX_n2o_e
	PNTK	EX_ptrc_e	EX_na1_e
	PPCDC	EX_val__L_e	EX_nac_e
	PPNCL2	EX_xan_e	EX_butso3_e
	SEPHCHCS	EX_dha_e	EX_cbi_e
	PTPATi	EX_xtsn_e	EX_cd2_e
	SHCHCS3	EX_xyl__D_e	EX_nmn_e
	QULNS	12DGR120tipp	EX_no_e
	SUCBZL	12DGR140tipp	EX_no2_e
	SUCBZS	12DGR141tipp	EX_no3_e
	THZPSN3	12DGR160tipp	EX_novbcn_e
	RBFK	12DGR161tipp	EX_o16a4colipa_e
	RBFSa	12DGR180tipp	EX_o2s_e
	RBFSb	EX_pyr_e	EX_ocdca_e
	TMPPP	EX_quin_e	EX_ocdcea_e
	TYRL	EX_rib__D_e	EX_octa_e
	UDCPDPS	EX_rmn_e	EX_orot_e
	Zn2tex	EX_ser__L_e	EX_pacald_e
		12DGR181tipp	EX_peamn_e
		12PPDRtex	EX_chol_e
		12PPDRtpp	EX_chtbs_e
		12PPDStex	EX_dad_2_e
		12PPDStpp	EX_pnto__R_e
		EX_so4_e	EX_ppa_e
		EX_spmd_e	EX_damp_e
		EX_succ_e	EX_ppal_e
		2AGPA120tipp	EX_dca_e
		EX_thr__L_e	EX_pppn_e
		2AGPA140tipp	EX_ppt_e
		2AGPA141tipp	EX_dcmp_e
		EX_thym_e	EX_dcyt_e
		EX_thymd_e	EX_progly_e
		2AGPA160tipp	EX_psclys_e
		2AGPA161tipp	EX_ddca_e
		EX_trp__L_e	EX_pser__L_e
		2AGPA180tipp	EX_dgmp_e
		2AGPA181tipp	EX_dgsn_e
		2AGPE120tipp	EX_xmp_e
		2AGPE140tipp	EX_dimp_e
		2AGPE141tipp	EX_din_e
		2AGPE160tipp	EX_pydam_e
		EX_eca4colipa_e	EX_xylu__L_e
		2AGPE161tipp	EX_pydx_e
		2AGPE180tipp	EX_pydxn_e
		2AGPE181tipp	EX_r5p_e
		2AGPEAT120	EX_rfamp_e
		EX_enlipa_e	EX_sbt__D_e
		2AGPEAT140	EX_sel_e
		2AGPEAT141	EX_ser__D_e
		2AGPEAT160	EX_skm_e
		EX_enter_e	EX_dms_e
		2AGPEAT161	14GLUCANabcpp
		EX_etha_e	EX_slnt_e
		2AGPEAT180	EX_so2_e
		2AGPEAT181	EX_so3_e
		2AGPG120tipp	EX_dmso_e
		2AGPG140tipp	14GLUCANtexi
		2AGPG141tipp	23CAMPtex
		2AGPG160tipp	23CCMPtex
		2AGPG161tipp	EX_sucr_e
		EX_tyr__L_e	EX_sulfac_e
		2AGPG180tipp	23CGMPtex
		2AGPG181tipp	EX_tartr__D_e
		2AGPGAT120	23CUMPtex
		EX_etoh_e	EX_dopa_e
		2AGPGAT140	23DAPPAt2pp
		2AGPGAT141	23DAPPAtex
		2AGPGAT160	23PDE2pp
		2AGPGAT161	23PDE4pp
		2AGPGAT180	EX_tartr__L_e
		2AGPGAT181	EX_taur_e
		EX_ura_e	EX_tcynt_e
		EX_urea_e	23PDE7pp
		EX_uri_e	23PDE9pp
		2MAHMP	EX_doxrbcn_e
		EX_fe2_e	26DAHtex
		3AMACHYD	EX_thm_e
		EX_fe3_e	EX_dtmp_e
		3HAD100	EX_thrp_e
		3HAD120	EX_dump_e
		5DOAN	EX_tma_e
		5MTRtex	EX_duri_e
		5MTRtpp	EX_tmao_e
		3HAD121	EX_tre_e
		3HAD140	EX_tsul_e
		A5PISO	EX_ttdca_e
		AACPS1	EX_ttdcea_e
		AACPS2	EX_ttrcyc_e
		3HAD141	EX_tungs_e
		AACPS3	EX_tym_e
		AACPS4	EX_ethso3_e
		AACPS5	EX_tyrp_e
		3HAD160	EX_uacgam_e
		AACPS6	EX_udpacgal_e
		AACPS7	EX_udpg_e
		3HAD161	EX_udpgal_e
		AACPS8	EX_udpglcur_e
		AACPS9	EX_ump_e
		3HAD180	EX_f6p_e
		3HAD181	2DGULRGx
		AACTOOR	2DGULRGy
		AADDGT	EX_fald_e
		ABTA	2DGULRx
		ABUTD	2DGULRy
		3HAD40	34dhpactex
		3HAD60	3AMPtex
		3HAD80	3CMPtex
		ABUTt2pp	3GMPtex
		EX_feenter_e	EX_fe3dcit_e
		ABUTtex	EX_fe3dhbzs_e
		3HPPtex	EX_fe3hox_e
		3HPPtpp	EX_fe3hox_un_e
		ACACT1r	EX_fecrm_e
		ACACT2r	EX_fecrm_un_e
		ACACT3r	AAMYL
		ACACT4r	AAMYLpp
		ACACT5r	AB6PGH
		EX_for_e	3HCINNMH
		ACACT6r	3HPPPNH
		EX_fru_e	ACACCT
		3OAR100	3KGK
		ACACT7r	EX_feoxam_e
		ACACT8r	3NTD2pp
		3OAR120	3NTD4pp
		3OAR121	EX_feoxam_un_e
		3OAR140	3NTD7pp
		ACALD	3NTD9pp
		3OAR141	EX_frulys_e
		EX_fruur_e	ACACt2pp
		3OAR160	ACACtex
		ACALDtex	EX_fuc__L_e
		3OAR161	EX_fum_e
		ACALDtpp	EX_fusa_e
		3OAR180	ACANTHAT
		3OAR181	ACBIPGT
		ACCOAC	EX_g1p_e
		3OAR40	EX_g3pc_e
		3OAR60	ACGAL1PPpp
		ACCOAL	ACGAL1Ptex
		3OAR80	ACGALtex
		EX_g3pe_e	ACGAM1PPpp
		3OAS100	ACGAM1Ptex
		ACGAMK	ACGAptspp
		ACGAMT	ACGAtex
		3OAS120	EX_g3pi_e
		3OAS121	EX_g3ps_e
		3OAS140	EX_g6p_e
		EX_g3pg_e	ACMANAptspp
		ACGK	ACMANAtex
		ACGS	ACMUMptspp
		3OAS141	3OXCOAT
		3OAS160	ACMUMtex
		3OAS161	EX_gal_bD_e
		ACHBS	ACNAMt2pp
		3OAS180	3UMPtex
		ACKr	EX_gal1p_e
		ACLS	42A12BOOXpp
		ACM6PH	ACNAMtex
		ACMAMUT	ACNML
		3OAS181	4HOXPACDtex
		3OAS60	4HTHRS
		EX_gal_e	EX_galct__D_e
		3OAS80	EX_galctn__D_e
		3PEPTabcpp	EX_galctn__L_e
		3PEPTtex	ACONIs
		ACOAD1f	EX_galt_e
		ACOAD2f	ACONMT
		ACOAD3f	EX_galur_e
		ACOAD4f	EX_gam_e
		4PCP	ACPS1
		4PCPpp	EX_gam6p_e
		ACOAD5f	EX_gbbtn_e
		4PEPTabcpp	EX_gdp_e
		4PEPTtex	AGt3
		5DGLCNR	ADOCBIK
		ACOAD6f	ADOCBLS
		ACOAD7f	ALATRS
		ACOAD8f	ADOCBLabcpp
		ACOATA	ADOCBLtonex
		5DGLCNt2rpp	ALDD19xr
		5DGLCNtex	AMANAPEr
		ACODA	ALDD3y
		ACOLIPAabctex	ALDD4
		ACONTa	ALLK
		ACONTb	ALLPI
		ACOTA	AMANK
		ACPPAT120	ALLULPE
		AGM4PCPpp	ALLabcpp
		AGM4PH	ALLtex
		AGM4Pt2pp	ALPATE160pp
		AGMH	ASCBptspp
		ACPPAT140	ASCBtex
		ACPPAT141	ALPATG160pp
		ACPPAT160	ALTRH
		AGMHE	ASNTRS
		AGMT	ASO3t8pp
		ACPPAT161	AMPTASEPG
		AGMt2pp	ASO3tex
		AGMtex	AMPtex
		ACPPAT180	CAT
		ACPPAT181	ASPTRS
		AGPAT120	CBIAT
		AGPAT140	CBItonex
		ACS	AP5AH
		ACSERtex	CBIuabcpp
		AGPAT141	APCS
		ACSERtpp	ASR
		AGPAT160	CCGS
		AGPAT161	CD2tex
		AGPAT180	BALAt2pp
		AGPAT181	BALAtex
		AGPR	BETALDHx
		ACt2rpp	CDGR
		ACt4pp	BETALDHy
		ACtex	BSORx
		ADA	BSORy
		AHCYSNS	CDGS
		AICART	BTNt2ipp
		AMALT3	BTNtex
		AIRC2	BUTCT
		AIRC3	CFAS160E
		AKGDH	CFAS160G
		AKGt2rpp	CFAS180E
		AKGtex	BUTSO3abcpp
		ALAALAD	BUTSO3tex
		ALAALAabcpp	CFAS180G
		ADD	CHLabcpp
		ADEt2rpp	CHLt2pp
		ADEtex	CHLtex
		ADK1	BUTt2rpp
		ADK3	BUTtex
		ADK4	BWCOGDS1
		ADMDC	BWCOGDS2
		ADNCYC	BWCOS
		ADNK1	CHOLD
		ALAALAr	CHTBSptspp
		ALAALAtex	CHTBStex
		ALAGLUE	CINNDO
		ALAR	CMPtex
		ADNUC	CYANSTpp
		ADNt2pp_copy1	APPLDHr
		ADNt2pp_copy2	CPH4S
		ADNtex	CYANtex
		ALATA_D2	CYNTAH
		ALATA_L	CYNTt2pp
		ALATA_L2	CYNTtex
		ALAabcpp	CYSDDS
		ALAt2pp_copy1	CYSDabcpp
		ALAt2pp_copy2	CYSDtex
		AMALT4	CYSSADS
		ALAt4pp	CRNBTCT
		ALAtex	CRNCAL2
		ALCD19	CRNCAR
		ALCD2x	CRNCBCT
		ADPRDP	CYSTRS
		ADPT	CRNCDH
		ADSK	CRNDCAL2
		ADSL1r	CRNDtex
		ADSL2r	CRNt7pp
		ADSS	CRNtex
		AGDC	CSNt2pp
		ALDD2x	CSNtex
		ALDD2y	CTBTCAL2
		AGM3PA	DADNt2pp
		AGM3PApp	DADNtex
		AGM3PH	CU1Opp
		AGM3Pt2pp	CU1abcpp
		AGM4PA	CUt3
		ALLTAMH	CUtex
		ALLTN	CYANST
		ALLTNt2rpp	DAMPtex
		AGM4PApp	DCYTt2pp
		AGM4PCP	DCYTtex
		ALLTNtex	DDCAtexi
		AMAOTr	DAPAL
		ALR2	DAPabcpp
		ALR4x	DDGALK
		ASNN	DDPGALA
		ASNNpp	DGMPtex
		AMPN	ARBTptspp
		ASNS1	DGSNt2pp
		AM3PA	DGSNtex
		ASNS2	DHACOAH
		AMPTASECG	ARBTtex
		AM4PA	DC6PH
		AM4PCP	DCAtex
		AMALT1	DHCIND
		ASNabcpp	DCMPtex
		ASNt2rpp	DHCINDO
		ASNtex	FFSD
		AMALT2	DHMPTR
		ASPCT	DOGULNR
		ANHGMtex	DOPAtex
		ASPK	DHNPTE
		ANHMK	DHPPD
		ANPRT	DSBAO1
		ANS	DSBAO2
		AOBUTDs	DSBCGT
		AOXSr2	DSBDR
		ASPT	DHPTDNR
		ASPTA	DHPTDNRN
		AP4AH	DHPTPE
		CAt6pp	DSBGGT
		AP4AS	DSERt2pp
		ASPabcpp	DSERtex
		ASPt2_2pp	ARGTRS
		ASPt2_3pp	DIMPtex
		ASPt2pp_copy1	DINSt2pp
		CBL1abcpp	DTARTD
		CBL1tonex	DINStex
		CBLAT	DKGLCNR1
		CBMD	DTMPtex
		CBMKr	DUMPtex
		CBPS	DURADx
		ASPt2pp_copy2	DURIt2pp
		ASPtex	DURItex
		AST	DKGLCNR2x
		ATHRDHr	DKGLCNR2y
		ATPHs	DXYLK
		ATPM	DMSOR1
		CD2abcpp	DMSOR1pp
		CD2t3pp	DMSOR2
		ATPPRT	DMSOR2pp
		APG3PAT120	DMSOtex
		ATPS4rpp	ASCBPL
		CD2tpp	DMSOtpp
		CDAPPA120	DMStex
		CDAPPA140	FCLK
		CDAPPA141	FCLPA
		CDAPPA160	ETHSO3abcpp
		CDAPPA161	ETHSO3tex
		CDAPPA180	FHL
		CDAPPA181	F6Pt6_2pp
		BMOCOS	FMETTRS
		BMOGDS1	F6Ptex
		BMOGDS2	FORCT
		BPNT	FDMO
		APG3PAT140	FRULYSDG
		BTS5	FRULYSE
		APG3PAT141	FDMO2
		CGLYabcpp	FRULYSK
		CGLYtex	FRULYSt2pp
		CA2t3pp	FRULYStex
		CADVtpp	FUCtex
		CHORM	FUCtpp
		CHORS	FUMt2_2pp
		CITL	FUMt2_3pp
		CLt3_2pp	FUMtex
		CITt3pp	FDMO3
		APG3PAT160	G1PPpp
		CITt7pp	FACOAL100t2pp
		CITtex	G1Ptex
		CLtex	FDMO4
		CMPN	FACOAL80t2pp
		CLIPAabctex	G2PP
		APG3PAT161	G2PPpp
		CLPNH120pp	FDMO6
		CLPNH140pp	FALDH2
		CLPNH141pp	FALDtex
		CMtex	FALDtpp
		CMtpp	FALGTHLs
		CO2tex	G3PCabcpp
		CLPNH160pp	G3PCtex
		CO2tpp	G3PIabcpp
		COBALT2abcpp	G3PItex
		COBALT2t3pp	FCI
		CLPNH161pp	G3PSabcpp
		CLPNH180pp	G3PStex
		CLPNH181pp	GHBDHx
		CLPNS120pp	GLCATr
		CLPNS140pp	G6Pt6_2pp
		COBALT2tpp	G6Ptex
		APG3PAT180	GAL1PPpp
		COLIPAKpp	FE3DCITabcpp
		CLPNS141pp	GAL1Ptex
		CLPNS160pp	GALBDtex
		APG3PAT181	GALCTD
		CLPNS161pp	GALCTLO
		COLIPAPabctex	GALCTND
		COLIPAabcpp	GALCTNLt2pp
		APH120	FE3DCITtonex
		COLIPAabctex	GALCTNLtex
		CLPNS180pp	GALCTNt2pp
		APH140	GALCTNtex
		CLPNS181pp	GALCTt2rpp
		CPGNR1	GALCTtex
		APH141	FE3DHBZR
		APH160	GALM2pp
		CPGNR2	GALS3
		CPGNR3	FE3DHBZSabcpp
		APH161	GALTptspp
		CPGNUtex	FE3DHBZStonex
		APH180	GLCUR1Ptex
		APH181	GALTtex
		CPGNUtpp	GALURt2rpp
		CPGNabcpp	GALURtex
		CPGNexs	GLNTRS
		CPGNtonex	GLTPD
		CYSDS	GAM6Pt6_2pp
		CYSS	GAMAN6Ptex
		CPPPGO	GAMptspp
		CPPPGO2	GAMtex
		CYSTL	GBBTNtex
		CYSabc2pp	GDMANE
		ARAI	GDPtex
		CRNDabcpp	GLYBabcpp
		CYSabcpp	GLYBt2pp
		CYStex	GLYBtex
		ARBTNR1	GLYC2Pabcpp
		CYStpp	GLYC2Ptex
		CYTBD2pp	GTPtex
		CYTBDpp	GUI2
		CYTBO3_4pp	GUR1PPpp
		CYTD	H2O2tex
		CRNDt2rpp	H2tex
		CRNabcpp	H2tpp
		CRNt2rpp	GLYTRS
		CYTDH	HADPCOADH3
		CRNt8pp	HCINNMt2rpp
		CYTDK2	HCINNMtex
		ARBTNR2	GMAND
		CYTDt2pp_copy1	HCYSMT2
		CS	HDCAtexi
		CSND	HDCEAtexi
		CYTDt2pp_copy2	GMPtex
		CYTDtex	HETZK
		ARBTNR3	GOFUCR
		CTBTabcpp	GP4GH
		CYTK1	GPDDA1
		CYTK2	GPDDA1pp
		D_LACt2pp	HG2abcpp
		D_LACtex	HG2t3pp
		CTBTt2rpp	HG2tex
		CTECOAI6	GPDDA3
		ARBTNabcpp	GPDDA3pp
		CTECOAI7	HISTRS
		CTECOAI8	GPDDA5
		DAAD	GPDDA5pp
		DADA	HKNDDH
		DADK	HKNTDH
		DAGK120	HMPK1
		CTPS2	GSNt2pp
		CU2abcpp	GSNtex
		DAGK140	GTHOXtex
		ARBTNexs	HOPNTAL
		DAGK141	HPPPNDO
		DAGK160	HPPPNt2rpp
		CU2tpp	HPPPNtex
		DAGK161	FESD2s
		ARBTNtex	HYD1pp
		DAGK180	ISETACabcpp
		DAGK181	ISETACtex
		DALAt2pp	HYD2pp
		ARBTNtonex	HYD3pp
		DALAtex	LIPOt2pp
		ARBTNtpp	KG6PDC
		DAPDC	LALADGLUtex
		DAPE	LALADGLUtpp
		DDGLCNt2rpp	LIPOtex
		DDGLCNtex	LALALGLUtex
		DDGLK	LALALGLUtpp
		DDPA	ILETRS
		DAPtex	IMPtex
		DASYN120	INOSTt4pp
		DASYN140	INSTtex
		DASYN141	LEUTRS
		DASYN160	LYXI
		DGK1	LIPAHT2ex
		DASYN161	LIPAHTex
		DASYN180	LIPAMPL
		DASYN181	LIPATPT
		DATPHs	LYXt2pp
		DHAD1	LYXtex
		DHAD2	M1PD
		DHAPT	MALDDH
		DBTS	MALDt2_2pp
		DHAtex	MALDtex
		ARBabcpp	MALTATr
		DHAtpp	MELIBtex
		DHBD	MALTHXabcpp
		DHBS	MALTHXtexi
		DHBSH	MALTPTabcpp
		DCTPD	MALTPTtexi
		DCYTD	MALTTTRabcpp
		ARBt2rpp	MALTTTRtexi
		DHDPRy	METDabcpp
		DHDPS	METDtex
		ARBt3ipp	MALTptspp
		DHFR	METSOX1abcpp
		ARBtex	METSOX1tex
		ARGAGMt7pp	METSOX2abcpp
		ARGDC	MAN6Pt6_2pp
		DOXRBCNtex	METSOX2tex
		ARGDCpp	MAN6Ptex
		DOXRBCNtpp	MANGLYCptspp
		DHORD2	MANGLYCtex
		ARGORNt7pp	METTRS
		DHORD5	METabcpp
		DHORDfum	METtex
		DHORTS	MANPGH
		DRPA	MI1PP
		ARGSL	MCPST
		DHPTDCs2	MINOHPtexi
		ARGSS	MMETt2pp
		DHQS	MMETtex
		DSERDHr	MNLptspp
		DHQTi	MNLtex
		ARGabcpp	NHFRBO
		DTMPK	MSO3abcpp
		ARGt3pp	MSO3tex
		DURIK1	MTRPOX
		DURIPP	N2Otex
		DUTPDP	N2Otpp
		ARGtex	NACtex
		ASAD	NACtpp
		EAR100x	NMNPtpp
		EAR100y	NMNt7pp
		EAR120x	NMNtex
		EAR120y	NNDMBRT
		EAR121x	LPLIPAL2ATE120
		EAR121y	NO2t2rpp
		EAR140x	NO2tex
		EAR140y	NO3R1bpp
		EAR141x	LPLIPAL2ATE140
		EAR141y	NO3R1pp
		EAR160x	NO3R2bpp
		EAR160y	NO3R2pp
		EAR161x	NO3t7pp
		EAR161y	NO3tex
		EAR180x	NODOx
		EAR180y	NODOy
		EAR181x	NAtex
		EAR181y	LPLIPAL2ATE141
		ECOAH5	NOtex
		ECOAH6	NOtpp
		ECOAH7	LPLIPAL2ATE160
		ECOAH8	NTD10pp
		EDA	LPLIPAL2ATE161
		EDD	NTD11pp
		EDTXS1	NTD12pp
		EDTXS2	NTD1pp
		EDTXS3	NTD2pp
		EDTXS4	LPLIPAL2ATE180
		EAR40x	NTD3pp
		EAR40y	LPLIPAL2ATE181
		EAR60x	NTD4pp
		EAR60y	NTD9pp
		EGMEACPR	LPLIPAL2ATG120
		ENLIPAabctex	NTD5pp
		ENO	NTP11
		EAR80x	NTP12
		EAR80y	LPLIPAL2ATG140
		ECA4COLIPAabctex	NTD6pp
		ENTCS	NTP3pp
		ENTERES	NTD7pp
		ENTERES2	LPLIPAL2ATG141
		EPMEACPR	NTD8pp
		ECA4OALpp	LPLIPAL2ATG160
		ECAP1pp	LPLIPAL2ATG161
		ECAP2pp	OROTt2_2pp
		ECAP3pp	OROTtex
		ECAtpp	LPLIPAL2ATG180
		ETHAAL	OXCDC
		ETHAt2pp	OXCOAHDH
		ECOAH1	NTRIR2x
		FCLT	NTRIR3pp
		ECOAH2	NTRIR4pp
		ECOAH3	OXDHCOAT
		ETHAtex	O16A4COLIPAabctex
		ECOAH4	LPLIPAL2ATG181
		ETOHtex	O16A4Lpp
		FDH4pp	O16AP1pp
		ETOHtrpp	O16AP2pp
		F6PA	O16AP3pp
		F6PP	O16AT
		FLDR2	O16AUNDtpp
		FLVR	O16GALFT
		FDH5pp	O16GLCT1
		FLVRx	O16GLCT2
		FMNRx	PACALDt2rpp
		FA100ACPHi	PACALDtex
		FA120ACPHi	PACCOAE
		FA140ACPHi	O2Stex
		FA141ACPHi	PACCOAL
		FA160ACPHi	OCDCAtexi
		FA161ACPHi	OCDCEAtexi
		FMNRx2	OCTAtex
		FOMETRi	OP4ENH
		FORt2pp	PEAMNOpp
		FORtex	PEAMNtex
		FORtppi	PGLYCP
		FRD2	PFK_2
		FRD3	LYSTRS
		FRUK	PHETRS
		FA80ACPHi	PHYTSpp
		FRUURt2rpp	PNTOt4pp
		FRUURtex	PNTOtex
		FACOAE100	PPALtex
		FACOAE120	PPALtpp
		FACOAE140	PPAt4pp
		FRUpts2pp	PPAtex
		FRUptspp	PYDXtex
		FRUtex	PPPNDO
		FTHFD	PPPNt2rpp
		FTHFLi	PPPNtex
		FUM	PPTHpp
		FACOAE141	PPTtex
		FACOAE160	PROGLYabcpp
		FACOAE161	PROGLYtex
		FACOAE180	PROTRS
		FACOAE181	PSCLYSt2pp
		FUSAtex	PSCLYStex
		FUSAtpp	RZ5PP
		G1PACT	PYDXtpp
		FACOAE60	SARCOX
		FACOAE80	SBTPD
		FACOAL120t2pp	SBTptspp
		FACOAL140t2pp	SBTtex
		G1PTT	SELCYSS
		G1SAT	SELGTHR
		FACOAL141t2pp	SELGTHR2
		FACOAL160t2pp	SELGTHR3
		FACOAL161t2pp	PSERtex
		FACOAL180t2pp	PSP_Lpp
		FACOAL181t2pp	SELNPS
		FACOAL60t2pp	SELR
		G3PAT120	SELtex
		G3PAT140	SELtpp
		G3PAT141	PTHRpp
		G3PAT160	SERTRS
		G3PAT161	QMO2
		G3PAT180	SERTRS2
		FADRx	SFGTHi
		FADRx2	QMO3
		G3PAT181	SKMt2pp
		G3PD2	SKMtex
		G3PD5	SLNTtex
		G3PD6	SLNTtpp
		FBA	SO2tex
		FBA3	SO2tpp
		G3PD7	SO3tex
		FE2abcpp	PYDAMtex
		FBP	PYDAMtpp
		G3PEabcpp	PYDXNtex
		FE2t2pp	PYDXNtpp
		G3PEtex	SPMDAT1
		G3PGabcpp	SPMDAT2
		G3PGtex	SPODM
		FE2t3pp	THMtex
		G3PT	SPODMpp
		GGPTRCS	THRPtex
		GHMT2r	THRTRS
		G5SADs	SUCASPtpp
		FE2tex	SUCFUMtpp
		G5SD	SUCMALtpp
		G6PDA	R5PPpp
		GK1	SUCRtex
		GLBRAN2	SUCTARTtpp
		G6PDH2r	R5Ptex
		FE2tpp	SUCptspp
		G6PP	SULFACabcpp
		GLCDpp	TMAOR1
		GLCNt2rpp	TMAOR1pp
		GLCNtex	TMAOR2
		GLCP	TMAOR2pp
		GLCP2	TMAOtex
		GLCRAL	SULFACtex
		GLCRD	TAGURr
		GLCRt2rpp	TARTD
		GALKr	TARTRDtex
		GLCRtex	TMAtex
		GLCS1	TARTRt7pp
		GLCTR1	TARTRtex
		GLCTR2	TMK
		GALT1	TARTt2_3pp
		GLCTR3	TAUDO
		GLCURt2rpp	TAURabcpp
		GLCURtex	TAURtex
		GLCabcpp	TCYNTtex
		GALUi	TPRDCOAS
		GLCptspp	TREHpp
		FE3HOXR1	TREptspp
		GLCt2pp	TDSR1
		GALabcpp	TDSR2
		FE3HOXR2	TGBPA
		GLCtex_copy1	TREtex
		FE3HOXR3	TRPTRS
		GLCtex_copy2	REPHACCOAI
		GLDBRAN2	TSULabcpp
		FE3HOXUtex	TSULtex
		GLGC	TTDCAtexi
		FE3HOXUtpp	TTDCEAtexi
		GLNS	THMabcpp
		FE3HOXabcpp	TYMtex
		FE3HOXexs	TYROXDApp
		GLNabcpp	TYRPpp
		GLNtex	TYRPtex
		GLU5K	TYRTRS
		GLUABUTt7pp	ThDPAT
		GALt2pp	UACGALPpp
		GALtex	TUNGSabcpp
		GAPD	TUNGStex
		GLUCYS	UACGAMPpp
		GLUDC	UACGAMtex
		GLUDy	VALTRS
		GLUN	WCOS
		GLUNpp	X5PL3E
		GLUPRT	UDPACGALtex
		GLUR	UDPGALM
		GARFT	UDPGALPpp
		FE3HOXtonex	UDPGALtex
		GART	XMPtex
		GLUSy	XYLK2
		GLUTRR	UDPGLCURtex
		GLUTRS	XYLUt2pp
		GLUabcpp	UDPGPpp
		GLUt2rpp	XYLUtex
		FE3Ri	UDPGtex
		GLUt4pp	UGLCURPpp
		GLUtex	UMPtex
		GDPDPK
		GDPMNH
		GLXCL
		FE3abcpp
		GLYALDtex
		GDPMNP
		GDPTPDP
		GLYALDtpp
		FE3tex
		GF6PTA
		GGGABADr
		GGGABAH
		GGPTRCO
		GLYAT
		GLYC3Pabcpp
		FECRMR1
		GLYC3Pt6pp
		GLYC3Ptex
		GTPDPDP
		GLYCAt2rpp
		GTPDPK
		FECRMR2
		GTPHs
		GLYCAtex
		GLYCDx
		GLYCK
		GUACYC
		GLYCK2
		FECRMR3
		GLYCL
		GLYCLTDx
		GLYCLTDy
		GUAD
		GUAPRT
		GUAt2pp
		GUAtex
		GUAtpp
		GUI1
		H2Otex
		H2Otpp
		H2SO
		GLYCLTt2rpp
		GLYCLTt4pp
		GLYCLTtex
		GLYCTO2
		GLYCTO3
		GLYCTO4
		GLYCtex
		GLYCtpp
		GLYK
		H2St1pp
		H2Stex
		FECRMUtex
		FECRMUtpp
		HACD1
		HACD2
		HACD3
		HACD4
		HACD5
		HACD6
		GLYOX
		GLYOX3
		GLYt2pp_copy1
		GLYt2pp_copy2
		HACD7
		HACD8
		FECRMabcpp
		HCO3E
		HCYSMT
		GLYt4pp
		GLYtex
		GMHEPAT
		FECRMexs
		GMHEPK
		HEMEOS
		HEPK1
		GMHEPPA
		GMPR
		HEPK2
		HEPT1
		FECRMtonex
		GMPS2
		FEENTERR1
		GND
		GNK
		HEPT2
		HEPT3
		HEPT4
		HEX1
		HEX4
		HEX7
		HEXt2rpp
		FEENTERR2
		GPDDA2
		FEENTERR3
		GPDDA2pp
		FEENTERabcpp
		HISTD
		FEENTERexs
		HISTP
		GPDDA4
		HISabcpp
		FEENTERtex
		GPDDA4pp
		FEENTERtonex
		HISt2rpp
		HIStex
		HMBS
		HOMt2pp
		GRXR
		FEENTERtpp
		GSNK
		HOMtex
		FEOXAMR1
		FEOXAMR2
		FEOXAMR3
		GSPMDA
		FEOXAMUtex
		GSPMDS
		FEOXAMUtpp
		GTHOr
		FEOXAMabcpp
		GTHPi
		GTHRDHpp
		FEOXAMexs
		GTHRDabc2pp
		FEOXAMtonex
		HPYRI
		HPYRRx
		HPYRRy
		HSDy
		GTHRDabcpp
		GTHRDtex
		GTHS
		FEROpp
		HSK
		HSST
		INStex
		FESD1s
		IPDDI
		HSTPT
		HXAND
		HXAtex
		IPMD
		IPPMIa
		FESR
		IPPMIb
		HXCT
		LIPAabctex
		HXPRT
		IPPS
		K2L4Aabcpp
		K2L4Aabctex
		KARA1
		HYPOE
		KARA2
		KAS14
		KAS15
		LIPOS
		KDOCT2
		KDOPP
		HYXNtex
		HYXNtpp
		Htex
		KDOPS
		Kabcpp
		Kt2pp
		Kt3pp
		L_LACD2
		ICDHyr
		ICHORS_copy1
		ICHORT
		ICL
		IDOND
		IDOND2
		IDONt2rpp
		L_LACD3
		L_LACt2rpp
		L_LACtex
		LA4NTpp
		LACZ
		LACZpp
		LADGMDH
		IDONtex
		IG3PS
		IGPDH
		IGPS
		LPADSS
		ILETA
		ILEabcpp
		ILEt2rpp
		ILEtex
		IMPC
		LALDO2x
		LALDO3
		LALGP
		LCADi
		LCARR
		LCARS
		IMPD
		INDOLEt2pp
		INDOLEt2rpp
		INDOLEtex
		INSH
		INSK
		LCTSt3ipp
		LCTStex
		LCTStpp
		INSt2pp_copy1
		LDH_D
		LPLIPAL1A120pp
		LDH_D2
		LEUTAi
		INSt2pp_copy2
		LEUabcpp
		LPLIPAL1A140pp
		LEUt2rpp
		LEUtex
		LYStex
		LGTHL
		LPLIPAL1A141pp
		LIPACabcpp
		LIPAabcpp
		MACPD
		MALCOAMT
		LPLIPAL1A160pp
		MALS
		MELIBt2pp
		LPLIPAL1A161pp
		MELIBt3ipp
		LPLIPAL1A180pp
		MEOHtex
		MEOHtrpp
		MALTTRabcpp
		MALTTRtexi
		LPLIPAL1A181pp
		MALTabcpp
		METAT
		METOX1s
		METOX2s
		MALTtexi
		LPLIPAL1E120pp
		MALt2_2pp
		MALt2_3pp
		METS
		MALt3pp
		MALtex
		LPLIPAL1E140pp
		MAN1PT2
		MAN6PI
		LPLIPAL1E141pp
		LPLIPAL1E160pp
		METSOXR1
		MANAO
		LPLIPAL1E161pp
		METSOXR2
		LPLIPAL1E180pp
		MANptspp
		MANtex
		MCITD
		MG2t3_2pp
		LPLIPAL1E181pp
		MG2tpp
		MCITL2
		MCITS
		MG2uabcpp
		LPLIPAL1G120pp
		MGSA
		MICITDr
		MCOATA
		MINCYCtex
		LPLIPAL1G140pp
		MINCYCtpp
		MCTP1App
		MCTP1Bpp
		LPLIPAL1G141pp
		MCTP2App
		MDDCP1pp
		MDDCP2pp
		MDDCP3pp
		MLDCP1App
		MLDCP1Bpp
		MLDCP2App
		MLDCP2Bpp
		MLDCP3App
		MLDEP1pp
		MDDCP4pp
		MDDCP5pp
		LPLIPAL1G160pp
		MDDEP1pp
		MDDEP2pp
		MLDEP2pp
		MLTG1
		MLTG2
		MDDEP3pp
		MDDEP4pp
		LPLIPAL1G161pp
		MDH
		MLTG3
		MLTG4
		MDH2
		LPLIPAL1G180pp
		MDH3
		MLTG5
		MLTGY1pp
		MLTGY2pp
		MLTGY3pp
		MLTGY4pp
		ME1
		ME2
		MLTP1
		MLTP2
		MLTP3
		MMCD
		LPLIPAL1G181pp
		MMM
		MOAT
		MN2t3pp
		LPLIPAL2A120
		MN2tpp
		MOAT2
		LPLIPAL2A140
		MOAT3C
		MN6PP
		LPLIPAL2A141
		LPLIPAL2A160
		MOCDS
		MOGDS
		MOX
		MPTG
		MNNH
		MNt2pp
		NDPK6
		MPTG2
		MSAR
		NDPK7
		NDPK8
		LPLIPAL2A161
		NH4tex
		NH4tpp
		MTAN
		MTHFC
		MTHFD
		MTHFR2
		NI2abcpp
		NI2t3pp
		MTHTHFSs
		LPLIPAL2A180
		NI2tpp
		NI2uabcpp
		NACODA
		NADDP
		NADH10
		NADH16pp
		NMNAT
		NMNDA
		NMNN
		NADH17pp
		NADH18pp
		LPLIPAL2A181
		NNAM
		NADH5
		NADH9
		NADK
		NNATr
		NADN
		NADPHQR2
		NADPHQR3
		NADPHQR4
		NADPPPS
		NADS1
		NADTRHD
		NAMNPP
		NAt3_1p5pp
		NAt3_2pp
		NAt3pp
		NDPK1
		NDPK2
		NOVBCNtex
		NOVBCNtpp
		NDPK3
		NDPK4
		NDPK5
		NTD1
		NTD10
		NTD11
		NTD12
		NTD2
		URIC
		NTD3
		NTD4
		NTP1
		NTP10
		NTD5
		NTD6
		NTD7
		NTP3
		NTP5
		NTPP1
		NTPP10
		NTD8
		NTD9
		NTPP11
		NTPP2
		NTPP3
		NTPP4
		NTPP5
		OPMEACPS
		ORNDC
		ORNabcpp
		NTPP6
		NTPP7
		NTPP8
		ORNtex
		ORPT
		NTPP9
		NTPTP1
		NTPTP2
		OXAMTC
		P5CD
		P5CR
		PA120abcpp
		PA140abcpp
		PA141abcpp
		PA160abcpp
		LPLIPAL2E120
		PA161abcpp
		PA180abcpp
		PA181abcpp
		LPLIPAL2E140
		O2tex
		O2tpp
		OAADC
		OBTFL
		LPLIPAL2E141
		OCBT
		PAPA120
		PAPA120pp
		PAPA140
		PAPA140pp
		LPLIPAL2E160
		PAPA141
		PAPA141pp
		OGMEACPD
		OGMEACPR
		LPLIPAL2E161
		OGMEACPS
		PAPA160
		PAPA160pp
		PAPA161
		LPLIPAL2E180
		PAPA161pp
		PAPA180
		PAPA180pp
		OMCDC
		PAPA181
		PAPA181pp
		LPLIPAL2E181
		PAPPT3
		PAPSR
		OMPDC
		PAPSR2
		PDE1
		PDE4
		LPLIPAL2G120
		PDH
		OPMEACPD
		OPMEACPR
		PDXPP
		LPLIPAL2G140
		PE120abcpp
		PE140abcpp
		LPLIPAL2G141
		PE141abcpp
		PG120abcpp
		PG140abcpp
		LPLIPAL2G160
		PG141abcpp
		PG160abcpp
		PG161abcpp
		PE160abcpp
		PE161abcpp
		PG180abcpp
		LPLIPAL2G161
		PG181abcpp
		PE180abcpp
		PE181abcpp
		PGAMT
		PGCD
		PGI
		LPLIPAL2G180
		PGK
		PGL
		PGM
		PGMT
		PGP120abcpp
		PGP140abcpp
		PETNT161pp
		PETNT181pp
		PFK
		PFK_3
		PFL
		PGP141abcpp
		PGP160abcpp
		PGP161abcpp
		LPLIPAL2G181
		PGP180abcpp
		PGP181abcpp
		PLIPA1E181pp
		PGPP120
		LSERDHr
		PGPP120pp
		PGPP140
		PLIPA1G120pp
		PLIPA1G140pp
		PLIPA1G141pp
		PLIPA1G160pp
		PLIPA1G161pp
		PGPP140pp
		PGPP141
		PGPP141pp
		PLIPA1G180pp
		PLIPA1G181pp
		PLIPA2A120pp
		PLIPA2A140pp
		PGPP160
		PGPP160pp
		PGPP161
		PLIPA2A141pp
		LYSDC
		PLIPA2A160pp
		PLIPA2A161pp
		PLIPA2A180pp
		PLIPA2A181pp
		PGPP161pp
		PGPP180
		PGPP180pp
		PGPP181
		PGPP181pp
		PLIPA2E120pp
		PLIPA2E140pp
		PLIPA2E141pp
		PGSA120
		PGSA140
		LYSabcpp
		PGSA141
		PGSA160
		PGSA161
		PGSA180
		PGSA181
		PHEMEabcpp
		PLIPA2E160pp
		PLIPA2E161pp
		PLIPA2E180pp
		PLIPA2E181pp
		PLIPA2G120pp
		PLIPA2G140pp
		PLIPA2G141pp
		PLIPA2G160pp
		PLIPA2G161pp
		PLIPA2G180pp
		PHEMEtiex
		PHETA1
		PLIPA2G181pp
		LYSt2pp
		PMANM
		PMEACPE
		PHEt2rpp
		PHEtex
		PIt2rpp
		PMPK
		PItex
		LYSt3pp
		PIuabcpp
		PLIPA1A120pp
		PLIPA1A140pp
		PLIPA1A141pp
		PLIPA1A160pp
		POAACR
		POR5
		POX
		PPA
		PPA2
		PPAKr
		PLIPA1A161pp
		PLIPA1A180pp
		PLIPA1A181pp
		PLIPA1E120pp
		PPBNGS
		PPC
		PLIPA1E140pp
		PLIPA1E141pp
		PLIPA1E160pp
		PLIPA1E161pp
		PLIPA1E180pp
		PPCK
		PPCSCT
		PPGPPDP
		PPK2
		PPK
		PPM
		PPM2
		PPND
		PPNDH
		PPPGO
		PPPGO3
		PPS
		PRAGSr
		PRAIS
		PRAIi
		PRAMPC
		PRASCSi
		PRATPP
		PRFGS
		PRMICI
		PROD2
		PROabcpp
		PROt2rpp
		PROt4pp
		PROtex
		PRPPS
		PSCVT
		PSD120
		RNTR4c2
		RPE
		RPI
		PSD140
		PSD141
		S7PI
		SADH
		PSD160
		PYK
		PSD161
		SADT2
		PYNP2r
		PSD180
		PSD181
		PYROX
		SDPDS
		SDPTA
		PSERT
		PSP_L
		PSSA120
		PYRt2rpp
		PSSA140
		PSSA141
		PSSA160
		SERASr
		PYRtex
		SERAT
		PSSA161
		PSSA180
		PSSA181
		PTA2
		PTAr
		SERD_D
		SERD_L
		PTRCORNt7pp
		PTRCTA
		SERt2rpp
		SERt4pp
		SERtex
		SGDS
		SGSAD
		PTRCabcpp
		PTRCt2pp
		PTRCtex
		SHCHD2
		SHCHF
		PUNP1
		PUNP2
		SHK3Dr
		QUIN2tex
		SHKK
		SHSL1
		PUNP3
		PUNP4
		PUNP5
		PUNP6
		QUIN2tpp
		PUNP7
		PYAM5PO
		SO4t2pp
		SO4tex
		PYDAMK
		PYDXK
		PYDXNK
		QUINDH
		SOTA
		SPMDabcpp
		PYDXPP
		R15BPK
		SPMDt3pp
		SPMDtex
		R1PK
		SPMS
		THRA2
		THRA
		SSALx
		THRD
		R5PP
		THRD_L
		THRS
		THRabcpp
		THRt2pp
		SSALy
		SUCCt2_2pp
		SUCCt2_3pp
		SUCCt3pp
		SUCCtex
		SUCDi
		THRt2rpp
		THRt4pp
		THRtex
		THYMt3pp
		SUCOAS
		THYMtex
		TKT1
		TKT2
		SULR
		SULabcpp
		T2DECAI
		TALA
		TMDK1
		TMDPP
		TMDS
		TMPK
		RBK
		TPI
		RBK_L1
		TDP
		TDPADGAT
		TDPAGTA
		TDPDRE
		TDPDRR
		TRDR
		TRE6PH
		TRE6PP
		TDPGDH
		TDSK
		TRE6PS
		RBP4E
		TREH
		THD2pp
		THDPS
		THFAT
		THIORDXi
		THMDt2pp_copy1
		TRPAS2
		TRPS1
		TRPS2
		TRPS3
		THMDt2pp_copy2
		THMDtex
		TRPt2rpp
		TRPtex
		TRSARr
		TTRCYCtex
		TYRTA
		TYRt2rpp
		TYRtex
		U23GAAT
		UAAGDS
		TTRCYCtpp
		URIH
		URIK2
		URIt2pp_copy1
		UACMAMO
		UAG2E
		UAGAAT
		URIt2pp_copy2
		URItex
		USHD
		UAGCVT
		VALTA
		UAGDP
		RFAMPtex
		UAGPT3
		UAMAGS
		UAMAS
		VALabcpp
		VALt2rpp
		VALtex
		RFAMPtpp
		VPAMTr
		UAPGR
		UDCPDP
		RHAT1
		XAND
		XANt2pp
		UDCPDPpp
		UDCPPtppi
		RHCCE
		UDPG4E
		XANtex
		XANtpp
		XPPT
		XTSNH
		XTSNt2rpp
		XTSNtex
		XYLI1
		XYLI2
		RIBabcpp
		XYLK
		UDPGD
		RIBtex
		UDPGDC
		RMI
		XYLabcpp
		XYLt2pp
		UDPKAAT
		XYLtex
		ZN2abcpp
		RMK
		UGLT
		ZN2t3pp
		ZN2tpp
		ZNabcpp
		UGLYCH
		UGMDDS
		UHGADA
		ULA4NFT
		RMNtex
		ULA4Ntppi
		UM3PL
		UM4PCP
		UM4PL
		UMPK
		UPLA4FNF
		RMNtpp
		UPLA4FNT
		UPP3MT
		UPP3S
		RMPA
		UPPDC1
		UPPRT
		RNDR1
		URACPAH
		URAt2pp_copy1
		RNDR1b
		URAt2pp_copy2
		URAtex
		RNDR2
		URDGLYCD
		UREAtex
		RNDR2b
		UREAtpp
		RNDR3
		RNDR3b
		RNDR4
		RNDR4b
		RNTR1c2
		RNTR2c2
		RNTR3c2

## Sheet: Table S3
Table S3. Subsystems with reactions on relative trade-offs in the metabolic model of E. coli. Column A shows the subsystems that their reactions always are in relative trade-off. Column B lists the name of subsystems that include some reactions that are in relative trade-offs. Column C lists the subsystems with no relative trade-offs.
always in trade-off	sometimes in trade-off	never in trade-off
Cofactor and Prosthetic Group Biosynthesis	Folate Metabolism	Alanine and Aspartate Metabolism
	Inorganic Ion Transport and Metabolism	Alternate Carbon Metabolism
	Outer Membrane Porin, transport	Anaplerotic Reactions
		Arginine and Proline Metabolism
		Cell Envelope Biosynthesis
		Citric Acid Cycle
		Cysteine Metabolism
		Glutamate Metabolism
		Glycerophospholipid Metabolism
		Glycine and Serine Metabolism
		Glycolysis/Gluconeogenesis
		Glyoxylate Metabolism
		Histidine Metabolism
		Inner Membrane, transport
		Isoleucine Metabolism
		Leucine
		Lipopolysaccharide Biosynthesis / Recycling
		Membrane Lipid Metabolism
		Methionine Metabolism
		Methylglyoxal Metabolism
		Murein Biosynthesis
		Murein Recycling
		Nitrogen Metabolism
		Nucleotide Salvage Pathway
		Outer Membrane
		Oxidative Phosphorylation
		Pentose Phosphate Pathway
		Phenylalanine Metabolism
		Purine and Pyrimidine Biosynthesis
		Pyruvate Metabolism
		Threonine and Lysine Metabolism
		tRNA Charging
		Tryptophan
		Tyrosine
		Unassigned
		Valine

## Sheet: Table S4
Table S4. Protein involvement in relative trade-offs in the metabolic model of E. coli. Columns D to H show the E.C. numbers of reactions in trade-off and also with reactions that are not in any trade-off under different growth rates. Columns J to AD show the E.C number of proteins associated to some reactions in trade-off and some reactions not in trade-off classified by carbon source used (gree…
all		lb(bio) =90% opt		lb(bio) =95% opt		lb(bio) =99% opt			D-Glucose	L-Arabinose	Maltose	D-Mannose	D-xylose	D-ribose	D-fructose	D-Galactose	Glycerol	Glycerol 3-phosphate	L-Lactate	Lactose	Maltotriose	L_Rhamnose	D-Gluconate	D-Glucarate	D-Glucuronate	L_Glutamine	L_Glutamate	(S)-Propane-1,2-diol	5-Dehydro-D-gluconate
sometime is trade-off	not in trade-off	sometime is trade-off	not in trade-off	sometime is trade-off	not in trade-off	sometime is trade-off	not in trade-off		2.4.2.7	1.1.1.1	3.6.3.34	3.6.3.34	1.1.1.100	1.1.1.100	2.3.1.-	1.1.1.100	1.1.1.383	1.1.1.383	1.1.1.383	1.1.1.100	1.1.1.100	1.1.1.100	1.1.1.1	1.1.1.100	1.2.4.2	1.1.1.100	1.1.1.383	1.1.1.383	1.1.1.1
1.1.1.1	1.1.1.157	1.1.1.1	1.1.1.157	1.1.1.1	1.1.1.157	1.1.1.1	1.1.1.157		4.2.1.74	1.1.1.100	4.1.2.20	4.2.1.9	1.1.1.383	1.1.1.383	2.3.1.86	1.2.1.49	1.2.4.2	1.2.4.2	1.2.4.2	1.14.14.5	1.1.1.21	1.5.1.-	1.1.1.21	1.2.1.49	1.5.1.-	1.1.1.78	1.2.4.2	1.2.4.2	1.1.1.21
1.1.1.100	1.1.1.26	1.1.1.100	1.1.1.211	1.1.1.100	1.1.1.26	1.1.1.100	1.1.1.211		2.4.2.8	1.1.1.21	4.1.3.1	2.7.7.64	1.4.1.13	1.4.1.13	3.1.4.2	2.3.1.-	1.4.1.3	1.4.1.3	1.4.1.3	2.3.1.-	1.2.4.2	1.5.1.39	1.1.1.211	2.3.1.-	1.5.1.39	1.5.1.-	1.4.1.3	1.8.1.4	1.1.1.211
1.1.1.21	1.1.1.29	1.1.1.21	1.1.1.26	1.1.1.21	1.1.1.29	1.1.1.21	1.1.1.26		2.8.1.1	1.2.1.49	4.1.3.39	6.3.2.17	1.4.7.1	1.4.7.1	4.2.1.59	2.3.1.16	1.4.1.4	1.4.1.4	1.4.1.4	2.3.1.179	1.5.1.30	2.3.1.-	1.1.1.81	2.3.1.16	1.8.1.4	1.5.1.36	1.4.1.4	2.3.1.-	1.2.4.2
1.1.1.211	1.1.1.351	1.1.1.383	1.1.1.29	1.1.1.211	1.1.1.351	1.1.1.366	1.1.1.29		3.1.4.44	1.2.4.2	4.2.1.17	1.3.1.26	1.5.1.-	1.5.1.-	4.2.1.61	2.3.1.85	1.5.1.36	1.5.1.36	1.5.1.-	2.3.1.41	1.8.1.4	2.3.1.85	1.14.14.5	2.3.1.85	2.3.1.-	1.5.1.39	1.5.1.-	2.3.1.61	1.8.1.4
1.1.1.366	1.1.1.49	1.2.1.49	1.1.1.351	1.1.1.383	1.1.1.366	1.1.1.383	1.1.1.351		3.1.4.46	1.5.1.-	4.2.1.61	1.5.1.3	1.5.1.36	1.5.1.36	2.3.1.85	2.3.1.86	1.8.1.4	1.8.1.4	1.5.1.36	2.3.1.85	2.3.1.-	2.3.1.86	1.5.1.-	2.3.1.86	2.3.1.61	1.5.1.42	1.5.1.36	2.3.1.86	2.3.1.-
1.1.1.383	1.1.1.75	1.2.4.2	1.1.1.366	1.1.1.78	1.1.1.49	1.1.1.78	1.1.1.49		3.6.1.13	1.5.1.36	5.1.1.1	2.4.1.21	1.5.1.39	1.5.1.39	2.4.1.25	2.7.1.20	2.3.1.-	2.3.1.-	1.5.1.39	2.3.1.86	2.3.1.61	2.7.1.20	1.5.1.36	3.1.4.2	2.3.1.86	2.3.1.-	1.5.1.39	2.7.1.178	2.3.1.61
1.1.1.78	1.11.1.6	1.4.1.13	1.1.1.49	1.1.1.81	1.1.1.75	1.14.14.5	1.1.1.75		3.6.3.17	1.5.1.39	5.1.1.20	2.7.7.9	2.3.1.-	2.3.1.-	2.7.7.41	3.1.4.2	2.3.1.61	2.3.1.61	1.5.1.42	2.7.4.4	2.3.1.85	3.1.3.58	1.5.1.39	3.6.3.12	2.4.2.7	2.3.1.16	1.5.1.42	2.7.2.1	2.3.1.86
1.1.1.81	1.2.1.-	1.4.1.3	1.1.1.75	1.14.14.5	1.11.1.6	1.2.1.49	1.1.1.81		4.1.1.19	1.5.1.42	6.2.1.20	3.2.1.26	2.3.1.16	2.3.1.16	3.1.4.46	3.6.3.12	2.3.1.86	2.3.1.86	1.8.1.4	3.2.1.108	2.4.2.7	3.1.4.2	2.3.1.-	4.2.1.59	2.7.4.12	2.3.1.85	1.8.1.4	3.1.4.2	2.4.2.7
1.14.14.5	1.2.1.3	1.4.1.4	1.1.1.78	1.2.4.2	1.2.1.-	1.2.4.2	1.11.1.6		4.2.1.17	1.8.1.4	1.1.1.1	3.6.1.67	2.3.1.85	2.3.1.85	3.6.1.-	4.2.1.59	2.7.1.178	2.7.2.1	2.3.1.-	1.1.2.3	1.1.1.264	3.6.3.12	2.3.1.155	4.2.1.61	2.7.4.8	2.3.1.86	2.3.1.-	4.2.1.58	2.7.7.63
1.2.1.49	1.2.1.39	1.4.7.1	1.1.1.81	1.4.1.13	1.2.1.3	1.4.1.13	1.2.1.-		4.2.1.9	2.3.1.-	6.3.2.17	6.3.2.12	2.3.1.86	2.3.1.86	3.6.3.17	4.2.1.61	2.7.2.1	3.1.4.2	2.3.1.61	1.14.14.34	1.1.1.35	4.2.1.59	2.3.1.16	1.1.1.100	3.2.2.8	3.1.4.2	2.3.1.61	4.2.1.59	3.2.2.1
1.2.4.2	1.2.1.5	1.5.1.-	1.11.1.6	1.4.7.1	1.2.1.39	1.4.1.3	1.2.1.3		5.4.4.2	2.3.1.16	1.1.1.23		2.7.1.20	2.7.1.20	3.6.3.34	6.3.1.9	3.1.4.2	4.2.1.58	2.3.1.86	1.14.14.5	1.1.1.72	4.2.1.61	2.3.1.86	1.1.1.283	4.2.1.59	4.2.1.59	2.3.1.86	4.2.1.60	3.2.2.7
1.4.1.13	1.2.1.59	1.5.1.36	1.14.14.5	1.5.1.-	1.2.1.49	1.4.1.4	1.2.1.39		6.2.1.20	2.3.1.61	1.1.1.71		3.1.3.58	3.1.3.58	2.7.7.64	1.1.1.283	3.6.1.23	4.2.1.59	2.7.1.178	2.3.1.-	1.1.1.77	1.13.11.16	2.4.2.7	1.1.1.85	4.2.1.61	4.2.1.61	2.7.1.178	4.2.1.61	4.2.1.59
1.4.1.3	1.3.3.6	1.5.1.39	1.2.1.-	1.5.1.36	1.2.1.5	1.4.7.1	1.2.1.5		1.1.1.130	2.3.1.85	2.5.1.74		3.1.4.2	3.1.4.2	6.3.2.17	1.1.1.85	3.6.1.9	4.2.1.60	2.7.2.1	2.3.1.15	1.1.2.3	1.14.14.5	2.7.7.63	1.1.1.86	1.1.2.3	4.2.1.74	2.7.2.1	4.2.1.74	4.2.1.61
1.4.1.4	1.3.8.1	1.5.1.42	1.2.1.3	1.5.1.39	1.2.1.59	1.5.1.-	1.2.1.59		1.8.4.2	2.3.1.86	3.2.1.26		3.5.1.2	3.5.1.2	2.5.1.74	1.1.1.86	4.2.1.17	4.2.1.61	3.1.4.2	2.3.1.180	1.14.14.5	1.17.1.2	3.2.2.1	1.1.2.3	1.14.14.5	1.1.1.100	3.1.4.2	1.1.1.86	1.1.1.35
1.4.7.1	1.3.8.7	1.8.1.4	1.2.1.39	1.5.1.42	1.3.3.6	1.5.1.30	1.3.3.6		2.7.7.27	2.7.1.178	4.1.2.25		3.5.1.38	3.5.1.38	2.7.7.9	1.1.2.3	4.2.1.55	4.2.1.74	3.6.1.23	2.3.1.47	1.2.1.52	1.3.1.9	3.2.2.7	1.13.11.16	1.2.1.52	1.1.1.79	3.6.1.23	1.11.1.9	1.1.1.71
1.5.1.-	1.3.8.8	2.3.1.-	1.2.1.5	1.8.1.4	1.3.8.1	1.5.1.36	1.3.8.1		3.1.3.15	2.7.4.12	5.3.1.13		3.6.3.12	3.6.3.12	3.2.1.26	1.13.11.16	4.2.1.58	1.1.1.86	3.6.1.9	2.3.1.51	1.2.1.70	1.5.1.38	4.1.2.55	1.3.99.1	1.3.1.9	1.14.14.5	3.6.1.9	1.14.14.5	1.1.1.72
1.5.1.30	1.3.8.9	2.3.1.16	1.2.1.59	2.3.1.-	1.3.8.7	1.5.1.39	1.3.8.7		3.5.4.13	2.7.7.64	6.3.2.12		4.2.1.17	4.2.1.17	4.1.2.25	1.3.99.1	4.2.1.59	1.11.1.9	4.2.1.17	2.3.1.86	1.3.1.10	2.1.2.3	4.2.1.59	2.1.2.10	1.5.1.38	1.5.1.38	4.2.1.17	1.2.1.52	1.11.1.9
1.5.1.36	1.3.99.-	2.3.1.179	1.3.3.6	2.3.1.155	1.3.8.8	1.5.1.42	1.3.8.8		4.1.2.25	3.1.4.2			4.2.1.55	4.2.1.55	4.2.1.42	2.1.2.10	4.2.1.60	1.14.14.5	4.2.1.55	2.6.1.2	1.3.99.1	2.3.1.85	4.2.1.61	2.3.1.85	2.1.1.144	1.5.1.41	4.2.1.55	2.1.2.3	1.2.1.11
1.5.1.39	1.3.99.22	2.3.1.41	1.3.8.1	2.3.1.16	1.3.8.9	1.8.1.4	1.3.8.9		5.3.1.13	3.6.3.12			4.2.1.59	4.2.1.59	6.3.2.12	2.1.2.2	4.2.1.61	1.2.1.52	4.2.1.58	2.6.1.9	1.5.1.41	2.3.1.86	1.1.1.264	2.3.1.86	2.1.2.10	2.1.2.3	4.2.1.58	2.3.1.85	1.2.1.52
1.5.1.42	1.4.3.21	2.3.1.61	1.3.8.7	2.3.1.61	1.3.99.-	2.3.1.-	1.3.99.-		6.1.1.18	4.2.1.59			4.2.1.61	4.2.1.61		2.1.2.3	4.2.1.74	1.4.1.13	4.2.1.59	2.7.1.25	1.8.1.7	2.4.1.25	1.1.1.35	2.3.1.9	2.3.1.51	2.3.1.85	4.2.1.59	2.4.1.25	1.3.1.10
1.8.1.4	1.4.3.6	2.3.1.85	1.3.8.8	2.3.1.85	1.3.99.22	2.3.1.16	1.3.99.22		6.1.1.21	4.2.1.61			4.3.3.6	4.3.3.6		2.3.1.85	1.1.1.86	1.5.1.41	4.2.1.60	2.7.4.10	2.1.2.10	2.6.1.85	1.1.1.71	2.4.1.25	2.3.1.85	2.3.1.86	4.2.1.60	2.6.1.85	2.3.1.85
2.3.1.-	1.4.9.2	2.3.1.86	1.3.8.9	2.3.1.86	1.4.1.3	2.3.1.179	1.4.3.21			4.2.1.74			6.3.4.2	6.3.4.2		2.3.1.86	1.11.1.9	2.1.2.3	4.2.1.61	2.7.7.41	2.3.1.179	2.7.1.74	1.1.1.72	2.5.1.1	2.4.1.18	2.3.1.9	4.2.1.61	2.7.1.58	2.3.1.9
2.3.1.155	1.4.99.4	2.4.2.7	1.3.99.-	2.4.2.7	1.4.1.4	2.3.1.41	1.4.3.6			1.1.1.100			6.3.5.4	6.3.5.4		2.3.1.9	1.14.14.5	2.3.1.85	4.2.1.74	2.7.8.26	2.3.1.86	2.7.7.41	1.1.1.79	2.5.1.10	2.4.2.8	2.4.1.25	4.2.1.74	2.7.1.6	2.4.1.18
2.3.1.16	1.5.1.45	2.7.1.178	1.3.99.22	2.7.1.178	1.4.3.21	2.3.1.61	1.4.9.2			1.1.1.283			6.3.5.5	6.3.5.5		2.4.1.25	1.2.1.52	2.4.1.25	1.1.1.86	3.1.2.14	2.4.1.21	3.1.2.14	1.1.2.3	2.7.1.6	2.7.1.156	2.7.1.51	1.1.1.86	2.7.2.15	2.4.2.8
2.3.1.179	1.8.4.13	2.7.1.20	1.4.3.21	2.7.1.20	1.4.3.6	2.3.1.85	1.4.99.4			1.1.1.71			1.1.1.86	1.1.1.100		2.5.1.-	1.4.1.13	2.7.2.15	1.11.1.9	3.1.2.2	2.4.2.18	3.1.2.21	1.11.1.9	2.7.7.41	2.7.4.13	3.1.2.14	1.11.1.9	2.7.7.41	2.7.1.156
2.3.1.41	2.1.2.10	2.7.2.1	1.4.3.6	2.7.4.12	1.4.9.2	2.3.1.86	1.5.1.45			1.1.1.72			1.13.11.16	1.1.1.86		2.5.1.1	1.5.1.41	2.7.7.41	1.14.14.5	3.1.2.21	2.4.2.8	3.1.3.9	1.14.14.34	3.1.2.14	3.1.2.21	3.1.2.2	1.14.14.5	2.7.7.70	2.7.1.25
2.3.1.61	2.3.1.157	2.7.4.12	1.4.9.2	2.7.4.8	1.4.99.4	2.4.2.7	1.8.4.13			1.17.1.4			1.14.14.5	1.13.11.16		2.5.1.10	2.1.2.3	2.7.7.70	1.2.1.52	3.1.3.10	2.5.1.1	3.1.4.46	1.14.14.5	3.1.2.21	3.1.4.46	3.1.4.46	1.2.1.52	2.8.3.16	2.7.7.41
2.3.1.85	2.3.1.174	2.7.4.8	1.4.99.4	2.7.7.63	1.5.1.30	2.7.1.178	2.1.2.10			1.18.99.1			1.17.1.2	1.14.14.5		2.6.1.85	2.3.1.85	2.8.3.16	1.4.1.13	3.1.3.6	2.7.7.24	3.6.3.10	1.3.1.10	3.1.3.74	3.2.2.3	3.6.1.-	1.4.1.13	3.1.2.14	3.1.4.46
2.3.1.86	2.3.1.37	2.7.7.64	1.5.1.30	2.7.7.64	1.5.1.45	2.7.1.20	2.3.1.155			1.2.1.52			1.3.1.9	1.17.1.2		2.7.1.6	2.4.1.25	3.1.2.14	1.5.1.41	3.1.7.2	2.7.7.38	3.6.3.17	1.4.3.16	3.1.4.46	3.4.13.22	3.6.3.17	1.5.1.41	3.1.2.21	3.2.2.8
2.4.2.7	2.3.1.38	3.1.3.58	1.5.1.45	3.1.3.58	1.8.4.13	2.7.2.1	2.3.1.157			1.5.1.41			1.5.1.38	1.3.1.9		2.7.1.74	2.5.1.55	3.1.2.21	2.1.2.3	3.2.1.22	2.7.7.41	3.6.3.4	1.5.1.38	3.3.2.1	3.6.3.17	3.6.3.34	2.1.2.3	3.1.3.94	3.6.3.21
2.7.1.178	2.3.3.1	3.1.4.2	1.8.4.13	3.1.4.2	2.1.2.10	2.7.4.12	2.3.1.174			2.1.1.10			1.5.1.41	1.5.1.38		2.7.7.41	2.6.1.85	3.1.3.94	2.3.1.85	3.2.1.23	3.1.2.14	4.2.1.40	1.5.1.41	3.5.4.5	3.6.3.21	4.1.1.85	2.3.1.85	3.1.4.46	3.7.1.14
2.7.1.20	2.3.3.3	3.2.1.108	2.1.2.10	3.2.2.1	2.3.1.157	2.7.4.4	2.3.1.37			2.1.2.3			2.1.2.3	1.5.1.41		3.1.2.14	2.7.1.58	3.1.4.46	2.4.1.25	3.4.13.22	3.1.2.21	4.2.1.9	2.3.1.51	3.6.1.-	4.2.1.17	4.2.1.17	2.4.1.25	3.2.1.22	4.1.1.20
2.7.2.1	2.4.2.-	3.5.1.2	2.3.1.155	3.2.2.7	2.3.1.174	2.7.4.8	2.3.1.38			2.2.1.7			2.1.2.9	2.1.2.3		3.1.2.21	2.7.2.15	3.6.3.17	2.5.1.55	3.4.19.13	3.4.13.22	4.6.1.1	2.3.1.85	3.6.3.10	4.2.1.61	5.4.4.2	2.5.1.55	3.2.2.9	4.2.1.61
2.7.4.12	2.4.2.1	3.5.1.38	2.3.1.157	3.5.1.2	2.3.1.179	2.7.7.64	2.3.3.1			2.3.1.-			2.3.1.85	2.1.2.9		3.1.3.74	2.7.2.4	3.6.3.34	2.6.1.85	3.5.1.-	3.5.4.2	5.1.1.1	2.3.1.86	3.6.3.17	5.4.4.2	2.7.1.20	2.6.1.85	3.5.4.5	5.1.1.1
2.7.4.4	2.4.2.2	3.5.1.78	2.3.1.174	3.5.1.38	2.3.1.37	3.1.3.58	2.3.3.3			2.3.1.85			2.3.1.86	2.3.1.85		3.1.4.46	2.7.7.41	3.7.1.14	2.7.1.58	3.5.4.2	3.5.4.5	5.4.99.18	2.3.1.9	3.6.3.34	1.1.1.130	2.7.7.64	2.7.1.58	3.6.3.34	5.4.3.8
2.7.4.8	2.4.2.22	3.6.3.12	2.3.1.37	3.5.1.78	2.3.1.38	3.1.4.2	2.4.2.-			2.3.1.86			2.3.1.9	2.3.1.86		3.3.2.1	2.7.7.70	4.1.1.50	2.7.2.15	3.6.1.13	3.6.1.-	6.2.1.1	2.4.1.18	4.4.1.5	1.1.1.23	6.3.2.17	2.7.2.15	3.6.3.54	6.2.1.20
2.7.7.63	2.4.2.4	4.2.1.17	2.3.1.38	4.1.2.55	2.3.1.41	3.2.1.108	2.4.2.1			2.3.1.9			2.4.1.1	2.3.1.9		3.5.4.5	2.8.3.16	4.2.1.17	2.7.2.4	3.6.3.34	3.6.1.13	2.7.7.64	2.4.2.8	5.1.3.3	2.7.1.49	1.1.1.215	2.7.2.4	3.7.1.14	6.3.1.20
2.7.7.64	2.5.1.65	4.2.1.55	2.3.3.1	4.1.2.n4	2.3.3.1	3.2.2.8	2.4.2.2			2.4.1.25			2.4.1.25	2.4.1.1		3.6.1.-	3.1.2.14	4.2.1.61	2.7.7.41	3.7.1.14	3.6.3.17	6.3.2.17	2.6.1.11	5.3.3.7	2.7.7.27	1.1.1.42	2.7.7.41	4.1.1.50	1.1.1.130
3.1.3.58	2.6.1.6	4.2.1.58	2.3.3.3	4.2.1.17	2.3.3.3	3.5.1.2	2.4.2.22			2.4.2.14			2.6.1.85	2.4.1.25		3.6.3.10	3.1.2.21	4.6.1.1	2.7.7.70	4.1.1.19	3.6.3.34	1.3.1.26	3.1.2.14	5.4.4.2	3.6.1.13	1.5.1.3	2.7.7.70	4.1.1.85	1.3.1.28
3.1.4.2	2.6.1.67	4.2.1.59	2.4.2.-	4.2.1.55	2.4.2.-	3.5.1.38	2.4.2.4			2.5.1.54			2.7.1.74	2.6.1.85		3.6.3.17	3.1.3.94	6.3.2.17	2.8.3.16	4.1.99.12	4.2.1.3	1.5.1.3	3.1.3.45	6.2.1.1	3.6.1.67	2.4.1.21	2.8.3.16	4.2.1.17	2.5.1.74
3.2.1.108	2.7.1.165	4.2.1.60	2.4.2.1	4.2.1.58	2.4.2.1	3.5.1.78	2.5.1.65			2.7.1.49			2.7.6.3	2.7.1.74		3.6.3.34	3.1.4.46	1.3.1.26	3.1.2.14	4.2.1.19	4.2.1.33	2.7.7.9	3.1.4.46	6.3.4.18	4.1.2.25	2.5.1.54	3.1.2.14	4.2.1.61	3.1.3.15
3.2.2.1	2.7.1.2	4.2.1.61	2.4.2.2	4.2.1.59	2.4.2.2	3.6.1.23	2.6.1.6			2.7.4.13			2.7.7.41	2.7.6.3		4.4.1.5	3.2.2.9	1.5.1.3	3.1.2.21	4.2.1.61	4.2.1.40	3.2.1.26	3.2.2.8	2.7.7.64		2.6.1.85	3.1.2.21	4.6.1.1	3.6.1.13
3.2.2.7	2.7.1.21	4.2.1.74	2.4.2.22	4.2.1.60	2.4.2.22	3.6.1.9	2.6.1.67			2.7.7.2			3.1.2.14	2.7.7.41		4.6.1.1	3.5.4.5	2.7.1.6	3.1.3.94	4.3.2.2	4.2.1.61	3.6.1.67	3.4.13.22	6.3.2.17		2.7.1.6	3.1.3.94	5.1.1.20	3.6.1.67
3.2.2.8	2.7.1.213	4.3.3.6	2.4.2.4	4.2.1.61	2.4.2.4	3.6.3.12	2.7.1.165			2.7.7.9			3.1.2.21	3.1.2.14		5.1.1.1	3.6.1.-	3.2.1.22	3.1.4.46	6.2.1.20	5.1.1.1	5.1.3.3	3.6.3.17	2.5.1.74		2.7.1.74	3.1.4.46	5.3.3.2	6.1.1.21
3.5.1.2	2.7.1.4	6.3.2.17	2.5.1.65	4.2.1.74	2.5.1.65	4.1.2.n4	2.7.1.2			2.8.3.16			3.1.3.9	3.1.2.21		5.1.3.3	3.6.3.17	6.1.1.21	3.2.2.9	6.3.4.4	5.1.1.20	6.3.2.12	3.7.1.14	2.7.7.9		2.7.7.9	3.2.2.9	6.3.2.4
3.5.1.38	2.7.1.7	6.3.4.2	2.6.1.6	4.3.3.6	2.6.1.6	4.2.1.17	2.7.1.21			3.1.2.14			3.1.4.46	3.1.3.9		5.3.3.7	3.6.3.34	6.3.2.12	3.5.4.5	3.5.1.78	5.3.1.22		4.1.2.21	3.2.1.26		3.1.3.74	3.5.4.5	6.3.4.18
3.5.1.78	2.7.4.13	6.3.5.4	2.6.1.67	6.3.2.17	2.6.1.67	4.2.1.55	2.7.1.213			3.1.2.2			3.6.3.10	3.1.4.46		5.4.4.2	3.6.3.54		3.6.1.-	2.5.1.10	5.4.99.18		4.2.1.61	4.1.2.25		3.1.3.94	3.6.1.-	6.3.2.17
3.6.1.23	2.7.4.14	6.3.5.5	2.7.1.165	6.3.4.2	2.7.1.165	4.2.1.58	2.7.1.4			3.1.2.21			3.6.3.17	3.6.3.10		5.4.99.18	3.7.1.14		3.6.3.17	2.7.1.49	6.2.1.20		5.1.1.1	4.2.1.42		3.2.1.26	3.6.3.17	1.3.1.26
3.6.1.9	2.7.4.25	1.1.1.100	2.7.1.2	6.3.5.4	2.7.1.2	4.2.1.59	2.7.1.7			3.1.3.10			3.6.3.4	3.6.3.17		6.2.1.1	4.1.1.50		3.6.3.34	2.7.2.11	6.3.4.3		5.4.3.8	6.3.2.12		4.6.1.1	3.6.3.34	1.5.1.3
3.6.3.12	2.7.4.3	1.1.1.130	2.7.1.21	6.3.5.5	2.7.1.21	4.2.1.60	2.7.4.13			3.1.4.46			3.7.1.14	3.6.3.4		6.3.1.8	4.1.1.85		3.6.3.54	4.1.2.4	1.1.1.1		6.2.1.20			5.1.1.1	3.6.3.54	6.1.1.21
4.1.2.55	2.7.4.9	1.1.1.215	2.7.1.213	1.1.1.100	2.7.1.213	4.2.1.61	2.7.4.14			3.4.13.22			4.2.1.150	3.7.1.14		6.3.4.18	4.1.2.20		3.7.1.14	6.1.1.18	2.7.7.64		6.3.1.20			5.1.1.3	3.7.1.14	6.3.2.12
4.1.2.n4	2.8.3.8	1.1.1.23	2.7.1.4	1.1.1.130	2.7.1.4	4.2.1.74	2.7.4.25			3.5.1.-			4.2.1.40	4.2.1.150		6.3.2.17	4.2.1.150		4.1.1.50		6.3.2.17		1.1.1.130			5.3.1.-	4.1.1.50
4.2.1.17	3.1.2.2	1.1.1.283	2.7.1.7	1.1.1.215	2.7.1.7	4.3.3.6	2.7.4.3			3.6.1.-			4.2.1.9	4.2.1.40		1.3.1.26	4.2.1.17		4.1.1.85		1.1.1.23		1.3.1.28			5.3.3.7	4.1.1.85
4.2.1.55	3.1.3.21	1.1.1.42	2.7.4.13	1.1.1.23	2.7.2.1	6.3.1.9	2.7.4.9			3.6.3.10			4.6.1.1	4.2.1.9		1.5.1.3	4.2.1.40		4.1.2.20		1.1.1.71		2.5.1.74			5.4.99.18	4.1.2.20
4.2.1.58	3.1.3.97	1.1.1.71	2.7.4.14	1.1.1.264	2.7.4.13	6.3.2.17	2.7.7.63			3.6.3.34			4.99.1.1	4.6.1.1		2.7.1.6	4.2.1.61		4.2.1.150		2.5.1.74		3.1.3.15			6.2.1.1	4.2.1.150
4.2.1.59	3.2.2.2	1.1.1.72	2.7.4.25	1.1.1.35	2.7.4.14	6.3.4.2	2.8.3.8			4.2.1.17			5.1.1.1	4.99.1.1		3.2.1.22	4.6.1.1		4.2.1.17		2.7.7.9		3.6.1.13			6.3.2.12	4.2.1.17
4.2.1.60	3.4.11.1	1.1.1.85	2.7.4.3	1.1.1.42	2.7.4.25	6.3.5.4	3.1.2.2			4.4.1.5			5.3.3.7	5.1.1.1		6.1.1.21	5.1.1.20		4.2.1.40		3.1.3.15		3.6.1.67			6.3.4.18	4.2.1.40
4.2.1.61	3.4.11.23	1.1.1.86	2.7.4.4	1.1.1.71	2.7.4.3	6.3.5.5	3.1.3.21			5.1.1.1			5.4.99.18	5.3.3.7		6.3.2.12	5.3.3.2		4.2.1.61		3.2.1.26		6.1.1.21				4.2.1.61
4.2.1.74	3.4.13.-	1.1.2.3	2.7.4.9	1.1.1.72	2.7.4.4	1.1.1.100	3.1.3.97			5.4.4.2			6.2.1.1	5.4.99.18			6.3.2.4		4.6.1.1		4.1.2.25						4.6.1.1
4.3.3.6	3.4.13.18	1.11.1.9	2.7.7.63	1.1.1.79	2.7.4.9	1.1.1.130	3.2.2.1			5.4.99.18			6.3.4.18	6.2.1.1			6.3.4.18		5.1.1.20		5.3.1.13						5.1.1.20
6.3.1.9	3.5.1.1	1.13.11.16	2.8.3.8	1.1.1.86	2.8.3.8	1.1.1.215	3.2.2.2			2.7.4.8			6.3.5.2	6.3.4.18			6.3.2.17		5.3.3.2		6.3.2.12						5.3.3.2
6.3.2.17	3.5.1.110	1.14.14.5	3.1.2.2	1.1.2.3	3.1.2.2	1.1.1.23	3.2.2.7			3.5.1.78			2.7.7.64	6.3.5.2			1.3.1.26		6.3.2.4								6.3.2.4
6.3.4.2	3.5.1.14	1.17.1.2	3.1.3.21	1.11.1.9	3.1.3.21	1.1.1.264	3.4.11.1			6.3.2.17			6.3.2.17	2.7.7.64			1.5.1.3		6.3.4.18								6.3.4.18
6.3.5.4	3.5.4.10	1.17.1.4	3.1.3.97	1.14.14.34	3.1.3.97	1.1.1.283	3.4.11.23			1.1.1.130			1.3.1.26	6.3.2.17			6.1.1.21		6.3.2.17								6.3.2.17
6.3.5.5	3.5.4.18	1.18.99.1	3.2.2.1	1.14.14.5	3.2.1.108	1.1.1.35	3.4.13.-			1.3.1.26			1.5.1.3	1.3.1.26			6.3.2.12		1.3.1.26								1.3.1.26
1.1.1.100	3.5.5.4	1.2.1.52	3.2.2.2	1.2.1.11	3.2.2.2	1.1.1.42	3.4.13.18			1.5.1.3			2.7.7.9	1.5.1.3					1.5.1.3								1.5.1.3
1.1.1.130	3.6.1.11	1.3.1.26	3.2.2.7	1.2.1.52	3.2.2.8	1.1.1.71	3.5.1.1			2.7.1.45			3.2.1.26	2.7.7.9					2.7.1.6								2.7.1.6
1.1.1.215	3.6.1.15	1.3.1.28	3.2.2.8	1.3.1.10	3.4.11.1	1.1.1.72	3.5.1.110			3.2.1.26			3.6.1.67	3.2.1.26					3.2.1.22								3.2.1.22
1.1.1.23	3.6.1.21	1.3.1.9	3.4.11.1	1.3.1.26	3.4.11.23	1.1.1.77	3.5.1.14			6.3.2.12			5.1.3.3	3.6.1.67					6.1.1.21								6.1.1.21
1.1.1.264	3.6.1.3	1.3.99.1	3.4.11.23	1.3.1.28	3.4.13.-	1.1.1.79	3.5.4.10			6.3.2.4			6.3.2.12	5.1.3.3					6.3.2.12								6.3.2.12
1.1.1.283	3.6.1.8	1.4.1.13	3.4.13.-	1.4.1.13	3.4.13.18	1.1.1.85	3.5.4.18			6.3.3.3				6.3.2.12
1.1.1.35	3.6.3.1	1.5.1.3	3.4.13.18	1.4.3.16	3.5.1.1	1.1.1.86	3.5.5.4			6.3.4.18
1.1.1.42	3.6.3.10	1.5.1.38	3.5.1.1	1.5.1.3	3.5.1.110	1.1.2.3	3.6.1.11
1.1.1.71	3.6.3.11	1.5.1.41	3.5.1.110	1.5.1.38	3.5.1.14	1.11.1.9	3.6.1.15
1.1.1.72	3.6.3.14	1.8.4.2	3.5.1.14	1.5.1.41	3.5.4.10	1.13.11.16	3.6.1.21
1.1.1.77	3.6.3.15	2.1.1.10	3.5.4.10	1.7.1.7	3.5.4.18	1.14.14.34	3.6.1.3
1.1.1.79	3.6.3.16	2.1.2.10	3.5.4.18	1.8.4.2	3.5.5.4	1.14.14.5	3.6.1.8
1.1.1.85	3.6.3.17	2.1.2.3	3.5.5.4	2.1.1.10	3.6.1.11	1.17.1.2	3.6.3.1
1.1.1.86	3.6.3.18	2.1.2.9	3.6.1.11	2.1.2.3	3.6.1.15	1.17.1.4	3.6.3.10
1.1.2.3	3.6.3.19	2.2.1.7	3.6.1.15	2.3.1.180	3.6.1.21	1.2.1.52	3.6.3.11
1.11.1.9	3.6.3.2	2.3.1.-	3.6.1.21	2.3.1.51	3.6.1.23	1.2.1.70	3.6.3.14
1.13.11.16	3.6.3.20	2.3.1.15	3.6.1.23	2.3.1.85	3.6.1.3	1.3.1.10	3.6.3.15
1.14.14.34	3.6.3.21	2.3.1.180	3.6.1.3	2.3.1.86	3.6.1.8	1.3.1.26	3.6.3.16
1.14.14.5	3.6.3.22	2.3.1.47	3.6.1.8	2.3.1.9	3.6.1.9	1.3.1.28	3.6.3.17
1.17.1.2	3.6.3.23	2.3.1.51	3.6.1.9	2.4.1.1	3.6.3.1	1.3.1.9	3.6.3.18
1.17.1.4	3.6.3.24	2.3.1.85	3.6.3.1	2.4.1.18	3.6.3.10	1.3.99.1	3.6.3.19
1.18.99.1	3.6.3.25	2.3.1.86	3.6.3.10	2.4.1.21	3.6.3.11	1.4.1.13	3.6.3.2
1.2.1.11	3.6.3.26	2.3.1.9	3.6.3.11	2.4.1.25	3.6.3.12	1.5.1.3	3.6.3.20
1.2.1.52	3.6.3.27	2.4.1.1	3.6.3.14	2.4.2.14	3.6.3.14	1.5.1.38	3.6.3.21
1.2.1.70	3.6.3.28	2.4.1.18	3.6.3.15	2.4.2.8	3.6.3.15	1.5.1.41	3.6.3.22
1.3.1.10	3.6.3.29	2.4.1.21	3.6.3.16	2.5.1.10	3.6.3.16	1.7.1.7	3.6.3.23
1.3.1.26	3.6.3.3	2.4.1.25	3.6.3.17	2.5.1.54	3.6.3.17	1.8.1.7	3.6.3.24
1.3.1.28	3.6.3.30	2.4.2.14	3.6.3.18	2.5.1.74	3.6.3.18	1.8.4.2	3.6.3.25
1.3.1.9	3.6.3.31	2.4.2.8	3.6.3.19	2.6.1.11	3.6.3.19	2.1.1.10	3.6.3.26
1.3.99.1	3.6.3.32	2.5.1.1	3.6.3.2	2.6.1.85	3.6.3.2	2.1.1.144	3.6.3.27
1.4.1.13	3.6.3.33	2.5.1.10	3.6.3.20	2.7.1.156	3.6.3.20	2.1.2.10	3.6.3.28
1.4.3.16	3.6.3.34	2.5.1.54	3.6.3.21	2.7.1.25	3.6.3.21	2.1.2.2	3.6.3.29
1.5.1.3	3.6.3.35	2.5.1.55	3.6.3.22	2.7.1.45	3.6.3.22	2.1.2.3	3.6.3.3
1.5.1.38	3.6.3.36	2.5.1.74	3.6.3.23	2.7.1.49	3.6.3.23	2.1.2.9	3.6.3.30
1.5.1.41	3.6.3.37	2.6.1.85	3.6.3.24	2.7.1.51	3.6.3.24	2.2.1.7	3.6.3.31
1.7.1.7	3.6.3.38	2.7.1.25	3.6.3.25	2.7.1.6	3.6.3.25	2.3.1.-	3.6.3.32
1.8.1.7	3.6.3.39	2.7.1.45	3.6.3.26	2.7.1.73	3.6.3.26	2.3.1.15	3.6.3.33
1.8.4.2	3.6.3.4	2.7.1.49	3.6.3.27	2.7.1.74	3.6.3.27	2.3.1.179	3.6.3.34
2.1.1.10	3.6.3.40	2.7.1.6	3.6.3.28	2.7.2.11	3.6.3.28	2.3.1.180	3.6.3.35
2.1.1.144	3.6.3.41	2.7.1.74	3.6.3.29	2.7.4.13	3.6.3.29	2.3.1.47	3.6.3.36
2.1.2.10	3.6.3.42	2.7.2.11	3.6.3.3	2.7.6.3	3.6.3.3	2.3.1.51	3.6.3.37
2.1.2.2	3.6.3.43	2.7.2.15	3.6.3.30	2.7.7.27	3.6.3.30	2.3.1.85	3.6.3.38
2.1.2.3	3.6.3.44	2.7.4.13	3.6.3.31	2.7.7.41	3.6.3.31	2.3.1.86	3.6.3.39
2.1.2.9	3.6.3.46	2.7.6.3	3.6.3.32	2.7.7.70	3.6.3.32	2.3.1.9	3.6.3.4
2.2.1.7	3.6.3.47	2.7.7.2	3.6.3.33	2.7.7.9	3.6.3.33	2.4.1.1	3.6.3.40
2.3.1.-	3.6.3.48	2.7.7.27	3.6.3.34	2.8.3.16	3.6.3.34	2.4.1.18	3.6.3.41
2.3.1.15	3.6.3.49	2.7.7.41	3.6.3.35	3.1.2.14	3.6.3.35	2.4.1.21	3.6.3.42
2.3.1.179	3.6.3.5	2.7.7.70	3.6.3.36	3.1.2.2	3.6.3.36	2.4.1.25	3.6.3.43
2.3.1.180	3.6.3.50	2.7.7.9	3.6.3.37	3.1.2.21	3.6.3.37	2.4.2.18	3.6.3.44
2.3.1.47	3.6.3.51	2.7.8.26	3.6.3.38	3.1.3.10	3.6.3.38	2.4.2.8	3.6.3.46
2.3.1.51	3.6.3.52	2.8.3.16	3.6.3.39	3.1.3.15	3.6.3.39	2.5.1.-	3.6.3.47
2.3.1.85	3.6.3.53	3.1.2.14	3.6.3.4	3.1.3.45	3.6.3.4	2.5.1.1	3.6.3.48
2.3.1.86	3.6.3.54	3.1.2.2	3.6.3.40	3.1.3.74	3.6.3.40	2.5.1.10	3.6.3.49
2.3.1.9	3.6.3.6	3.1.2.21	3.6.3.41	3.1.3.9	3.6.3.41	2.5.1.54	3.6.3.5
2.4.1.1	3.6.3.7	3.1.3.10	3.6.3.42	3.1.3.94	3.6.3.42	2.5.1.55	3.6.3.50
2.4.1.18	3.6.3.8	3.1.3.15	3.6.3.43	3.1.4.44	3.6.3.43	2.5.1.74	3.6.3.51
2.4.1.21	3.6.3.9	3.1.3.74	3.6.3.44	3.1.4.46	3.6.3.44	2.6.1.2	3.6.3.52
2.4.1.25	3.6.4.1	3.1.3.9	3.6.3.46	3.2.1.22	3.6.3.46	2.6.1.85	3.6.3.53
2.4.2.14	3.6.4.10	3.1.3.94	3.6.3.47	3.2.1.26	3.6.3.47	2.6.1.9	3.6.3.54
2.4.2.18	3.6.4.11	3.1.4.44	3.6.3.48	3.2.2.8	3.6.3.48	2.7.1.156	3.6.3.6
2.4.2.8	3.6.4.12	3.1.4.46	3.6.3.49	3.4.13.22	3.6.3.49	2.7.1.25	3.6.3.7
2.5.1.-	3.6.4.13	3.2.1.22	3.6.3.5	3.5.1.-	3.6.3.5	2.7.1.30	3.6.3.8
2.5.1.1	3.6.4.2	3.2.1.23	3.6.3.50	3.5.1.10	3.6.3.50	2.7.1.45	3.6.3.9
2.5.1.10	3.6.4.3	3.2.1.26	3.6.3.51	3.5.4.13	3.6.3.51	2.7.1.49	3.6.4.1
2.5.1.54	3.6.4.4	3.3.2.1	3.6.3.52	3.5.4.2	3.6.3.52	2.7.1.51	3.6.4.10
2.5.1.55	3.6.4.5	3.4.13.22	3.6.3.53	3.5.4.5	3.6.3.53	2.7.1.58	3.6.4.11
2.5.1.74	3.6.4.6	3.5.1.-	3.6.3.54	3.6.1.-	3.6.3.54	2.7.1.6	3.6.4.12
2.6.1.11	3.6.4.7	3.5.4.13	3.6.3.6	3.6.1.13	3.6.3.6	2.7.1.73	3.6.4.13
2.6.1.2	3.6.4.8	3.5.4.5	3.6.3.7	3.6.1.67	3.6.3.7	2.7.1.74	3.6.4.2
2.6.1.85	3.6.4.9	3.6.1.-	3.6.3.8	3.6.3.17	3.6.3.8	2.7.2.11	3.6.4.3
2.6.1.9	4.1.1.11	3.6.1.13	3.6.3.9	3.6.3.21	3.6.3.9	2.7.2.15	3.6.4.4
2.7.1.156	4.2.1.-	3.6.1.67	3.6.4.1	3.6.3.34	3.6.4.1	2.7.2.4	3.6.4.5
2.7.1.25	4.2.1.6	3.6.3.10	3.6.4.10	3.6.3.54	3.6.4.10	2.7.4.10	3.6.4.6
2.7.1.30	4.3.1.8	3.6.3.17	3.6.4.11	3.7.1.14	3.6.4.11	2.7.4.13	3.6.4.7
2.7.1.45	4.4.1.1	3.6.3.21	3.6.4.12	4.1.1.19	3.6.4.12	2.7.6.3	3.6.4.8
2.7.1.49	4.4.1.8	3.6.3.34	3.6.4.13	4.1.1.20	3.6.4.13	2.7.7.24	3.6.4.9
2.7.1.51	4.6.1.1	3.6.3.4	3.6.4.2	4.1.1.85	3.6.4.2	2.7.7.27	4.1.1.11
2.7.1.58	5.3.1.5	3.7.1.14	3.6.4.3	4.1.2.20	3.6.4.3	2.7.7.38	4.1.2.55
2.7.1.6	6.1.1.15	4.1.1.19	3.6.4.4	4.1.2.21	3.6.4.4	2.7.7.41	4.2.1.-
2.7.1.73	6.1.1.23	4.1.1.50	3.6.4.5	4.1.2.25	3.6.4.5	2.7.7.70	4.2.1.6
2.7.1.74	6.1.1.24	4.1.2.25	3.6.4.6	4.1.2.4	3.6.4.6	2.7.7.9	4.3.1.8
2.7.2.11	1.-.-.-	4.1.2.4	3.6.4.7	4.1.3.39	3.6.4.7	2.7.8.26	4.4.1.1
2.7.2.15	1.1.1.-	4.1.99.12	3.6.4.8	4.2.1.150	3.6.4.8	2.8.1.1	4.4.1.8
2.7.2.4	1.1.1.1	4.2.1.150	3.6.4.9	4.2.1.17	3.6.4.9	2.8.3.16	4.6.1.1
2.7.4.10	1.1.1.169	4.2.1.17	4.1.1.11	4.2.1.40	4.1.1.11	3.1.2.14	5.3.1.5
2.7.4.13	1.1.1.17	4.2.1.40	4.1.2.55	4.2.1.42	4.2.1.-	3.1.2.2	6.1.1.15
2.7.6.3	1.1.1.193	4.2.1.42	4.1.2.n4	4.2.1.61	4.2.1.6	3.1.2.21	6.1.1.23
2.7.7.2	1.1.1.205	4.2.1.61	4.2.1.-	4.2.1.9	4.3.1.8	3.1.3.10	6.1.1.24
2.7.7.24	1.1.1.251	4.2.1.9	4.2.1.6	4.3.2.2	4.4.1.1	3.1.3.15	1.-.-.-
2.7.7.27	1.1.1.26	4.3.2.2	4.3.1.8	4.6.1.1	4.4.1.8	3.1.3.6	1.1.1.-
2.7.7.38	1.1.1.267	4.4.1.5	4.4.1.1	4.99.1.1	4.6.1.1	3.1.3.74	1.1.1.1
2.7.7.41	1.1.1.271	4.6.1.1	4.4.1.8	5.1.1.1	5.3.1.5	3.1.3.9	1.1.1.169
2.7.7.70	1.1.1.28	4.99.1.1	4.6.1.1	5.1.1.20	6.1.1.15	3.1.3.94	1.1.1.17
2.7.7.9	1.1.1.284	5.1.1.1	5.3.1.5	5.1.1.3	6.1.1.23	3.1.4.44	1.1.1.193
2.7.8.26	1.1.1.3	5.1.1.3	6.1.1.15	5.1.3.3	6.1.1.24	3.1.4.46	1.1.1.205
2.8.1.1	1.1.1.363	5.1.3.3	6.1.1.23	5.3.1.-	6.3.1.9	3.1.7.2	1.1.1.251
2.8.3.16	1.1.1.381	5.3.1.-	6.1.1.24	5.3.1.13	1.-.-.-	3.2.1.22	1.1.1.26
3.1.2.14	1.1.1.44	5.3.1.13	6.3.1.9	5.3.3.7	1.1.1.-	3.2.1.23	1.1.1.267
3.1.2.2	1.1.1.57	5.3.3.7	1.-.-.-	5.4.3.8	1.1.1.1	3.2.1.26	1.1.1.271
3.1.2.21	1.1.1.6	5.4.4.2	1.1.1.-	5.4.4.2	1.1.1.169	3.2.2.3	1.1.1.28
3.1.3.10	1.1.1.61	5.4.99.18	1.1.1.1	5.4.99.18	1.1.1.17	3.2.2.9	1.1.1.284
3.1.3.15	1.1.1.69	6.1.1.18	1.1.1.169	6.1.1.18	1.1.1.193	3.3.2.1	1.1.1.3
3.1.3.45	1.1.1.83	6.1.1.21	1.1.1.17	6.1.1.21	1.1.1.205	3.4.13.22	1.1.1.363
3.1.3.6	1.1.1.94	6.2.1.1	1.1.1.193	6.2.1.1	1.1.1.251	3.4.19.13	1.1.1.381
3.1.3.74	1.1.99.5	6.2.1.20	1.1.1.205	6.2.1.20	1.1.1.26	3.5.1.-	1.1.1.44
3.1.3.9	1.11.1.21	6.3.2.12	1.1.1.251	6.3.1.20	1.1.1.267	3.5.1.10	1.1.1.57
3.1.3.94	1.14.12.19	6.3.2.4	1.1.1.26	6.3.2.12	1.1.1.271	3.5.4.13	1.1.1.6
3.1.4.44	1.14.13.127	6.3.3.3	1.1.1.264	6.3.2.4	1.1.1.28	3.5.4.2	1.1.1.61
3.1.4.46	1.16.3.1	6.3.4.18	1.1.1.267	6.3.3.3	1.1.1.283	3.5.4.5	1.1.1.69
3.1.7.2	1.2.1.-	6.3.5.2	1.1.1.271	6.3.4.18	1.1.1.284	3.6.1.-	1.1.1.83
3.2.1.22	1.2.1.10		1.1.1.28	6.3.5.2	1.1.1.3	3.6.1.13	1.1.1.94
3.2.1.23	1.2.1.12		1.1.1.284		1.1.1.363	3.6.1.67	1.1.99.5
3.2.1.26	1.2.1.19		1.1.1.3		1.1.1.381	3.6.3.10	1.11.1.21
3.2.2.3	1.2.1.21		1.1.1.35		1.1.1.44	3.6.3.17	1.14.12.19
3.2.2.8	1.2.1.22		1.1.1.363		1.1.1.57	3.6.3.21	1.14.13.127
3.2.2.9	1.2.1.3		1.1.1.381		1.1.1.6	3.6.3.34	1.16.3.1
3.3.2.1	1.2.1.38		1.1.1.44		1.1.1.61	3.6.3.4	1.18.99.1
3.4.13.22	1.2.1.4		1.1.1.57		1.1.1.69	3.6.3.54	1.2.1.-
3.4.19.13	1.2.1.41		1.1.1.6		1.1.1.77	3.7.1.14	1.2.1.10
3.5.1.-	1.2.1.5		1.1.1.61		1.1.1.83	4.1.1.19	1.2.1.11
3.5.1.10	1.2.1.72		1.1.1.69		1.1.1.85	4.1.1.50	1.2.1.12
3.5.4.13	1.2.1.8		1.1.1.77		1.1.1.94	4.1.1.85	1.2.1.19
3.5.4.2	1.20.4.1		1.1.1.79		1.1.99.5	4.1.2.20	1.2.1.21
3.5.4.5	1.3.1.1		1.1.1.83		1.11.1.21	4.1.2.25	1.2.1.22
3.6.1.-	1.3.1.87		1.1.1.94		1.13.11.16	4.1.2.4	1.2.1.3
3.6.1.13	1.3.3.3		1.1.99.5		1.14.12.19	4.1.3.1	1.2.1.38
3.6.1.67	1.3.98.1		1.11.1.21		1.14.13.127	4.1.3.39	1.2.1.4
3.6.3.10	1.3.98.3		1.14.12.19		1.16.3.1	4.1.99.12	1.2.1.41
3.6.3.17	1.3.99.3		1.14.13.127		1.17.1.2	4.2.1.150	1.2.1.5
3.6.3.21	1.4.3.4		1.14.14.34		1.17.1.4	4.2.1.17	1.2.1.72
3.6.3.34	1.4.4.2		1.16.3.1		1.18.99.1	4.2.1.19	1.2.1.8
3.6.3.4	1.4.99.1		1.2.1.-		1.2.1.-	4.2.1.3	1.20.4.1
3.6.3.54	1.5.1.34		1.2.1.10		1.2.1.10	4.2.1.33	1.3.1.1
3.7.1.14	1.5.1.37		1.2.1.11		1.2.1.12	4.2.1.40	1.3.1.87
4.1.1.19	1.5.1.45		1.2.1.12		1.2.1.19	4.2.1.42	1.3.3.3
4.1.1.20	1.7.1.13		1.2.1.19		1.2.1.21	4.2.1.61	1.3.98.1
4.1.1.50	1.8.4.14		1.2.1.21		1.2.1.22	4.2.1.9	1.3.98.3
4.1.1.85	2.1.1.13		1.2.1.22		1.2.1.3	4.3.2.2	1.3.99.3
4.1.2.20	2.1.1.163		1.2.1.3		1.2.1.38	4.4.1.5	1.4.3.16
4.1.2.21	2.1.1.64		1.2.1.38		1.2.1.4	4.6.1.1	1.4.3.4
4.1.2.25	2.1.1.79		1.2.1.4		1.2.1.41	4.99.1.1	1.4.4.2
4.1.2.4	2.1.2.-		1.2.1.41		1.2.1.5	5.1.1.1	1.4.99.1
4.1.3.1	2.1.2.1		1.2.1.5		1.2.1.70	5.1.1.20	1.5.1.34
4.1.3.39	2.1.3.2		1.2.1.70		1.2.1.72	5.1.1.3	1.5.1.37
4.1.99.12	2.2.1.6		1.2.1.72		1.2.1.8	5.1.3.3	1.5.1.45
4.2.1.150	2.3.1.1		1.2.1.8		1.20.4.1	5.3.1.-	1.7.1.13
4.2.1.17	2.3.1.109		1.20.4.1		1.3.1.1	5.3.1.13	1.8.4.14
4.2.1.19	2.3.1.16		1.3.1.1		1.3.1.87	5.3.1.22	2.1.1.13
4.2.1.3	2.3.1.241		1.3.1.10		1.3.1.9	5.3.3.2	2.1.1.163
4.2.1.33	2.3.1.243		1.3.1.87		1.3.3.3	5.3.3.7	2.1.1.64
4.2.1.40	2.3.1.29		1.3.3.3		1.3.98.1	5.4.4.2	2.1.1.79
4.2.1.42	2.3.1.37		1.3.98.1		1.3.98.3	5.4.99.18	2.1.2.-
4.2.1.61	2.3.1.4		1.3.98.3		1.3.99.1	6.1.1.18	2.1.2.1
4.2.1.9	2.3.1.40		1.3.99.3		1.3.99.3	6.1.1.21	2.1.3.2
4.3.2.2	2.3.1.41		1.4.3.16		1.4.3.4	6.2.1.1	2.2.1.6
4.4.1.5	2.3.1.46		1.4.3.4		1.4.4.2	6.2.1.20	2.3.1.1
4.6.1.1	2.3.1.79		1.4.4.2		1.4.99.1	6.3.1.8	2.3.1.109
4.99.1.1	2.3.3.13		1.4.99.1		1.5.1.34	6.3.2.12	2.3.1.16
5.1.1.1	2.3.3.16		1.5.1.34		1.5.1.37	6.3.2.4	2.3.1.241
5.1.1.20	2.3.3.9		1.5.1.37		1.5.1.45	6.3.3.3	2.3.1.243
5.1.1.3	2.4.1.161		1.5.1.45		1.7.1.13	6.3.4.18	2.3.1.29
5.1.3.3	2.4.1.180		1.7.1.13		1.8.1.7	6.3.4.3	2.3.1.37
5.3.1.-	2.4.1.182		1.7.1.7		1.8.4.14	6.3.4.4	2.3.1.4
5.3.1.13	2.4.1.325		1.8.1.7		2.1.1.13	6.3.5.2	2.3.1.40
5.3.1.22	2.4.1.56		1.8.4.14		2.1.1.144		2.3.1.41
5.3.3.2	2.4.2.17		2.1.1.13		2.1.1.163		2.3.1.46
5.3.3.7	2.4.2.3		2.1.1.144		2.1.1.64		2.3.1.79
5.4.3.8	2.5.1.15		2.1.1.163		2.1.1.79		2.3.3.13
5.4.4.2	2.5.1.16		2.1.1.64		2.1.2.-		2.3.3.16
5.4.99.18	2.5.1.17		2.1.1.79		2.1.2.1		2.3.3.9
6.1.1.18	2.5.1.39		2.1.2.-		2.1.2.10		2.4.1.161
6.1.1.21	2.5.1.47		2.1.2.1		2.1.2.2		2.4.1.180
6.2.1.1	2.5.1.6		2.1.2.2		2.1.2.9		2.4.1.182
6.2.1.20	2.5.1.61		2.1.3.2		2.1.3.2		2.4.1.325
6.3.1.20	2.6.1.1		2.2.1.6		2.2.1.6		2.4.1.56
6.3.1.8	2.6.1.16		2.3.1.1		2.2.1.7		2.4.2.14
6.3.2.12	2.6.1.19		2.3.1.109		2.3.1.-		2.4.2.17
6.3.2.4	2.6.1.42		2.3.1.16		2.3.1.1		2.4.2.3
6.3.3.3	2.6.1.62		2.3.1.179		2.3.1.109		2.5.1.15
6.3.4.18	2.7.1.1		2.3.1.241		2.3.1.15		2.5.1.16
6.3.4.3	2.7.1.107		2.3.1.243		2.3.1.16		2.5.1.17
6.3.4.4	2.7.1.12		2.3.1.29		2.3.1.179		2.5.1.39
6.3.5.2	2.7.1.121		2.3.1.37		2.3.1.241		2.5.1.47
	2.7.1.145		2.3.1.4		2.3.1.243		2.5.1.6
	2.7.1.148		2.3.1.40		2.3.1.29		2.5.1.61
	2.7.1.24		2.3.1.41		2.3.1.37		2.6.1.1
	2.7.1.31		2.3.1.46		2.3.1.4		2.6.1.11
	2.7.1.39		2.3.1.79		2.3.1.40		2.6.1.16
	2.7.1.48		2.3.3.13		2.3.1.41		2.6.1.19
	2.7.1.50		2.3.3.16		2.3.1.46		2.6.1.42
	2.7.1.53		2.3.3.9		2.3.1.47		2.6.1.62
	2.7.1.55		2.4.1.161		2.3.1.79		2.7.1.1
	2.7.1.56		2.4.1.180		2.3.3.13		2.7.1.107
	2.7.1.59		2.4.1.182		2.3.3.16		2.7.1.12
	2.7.1.60		2.4.1.325		2.3.3.9		2.7.1.121
	2.7.2.2		2.4.1.56		2.4.1.161		2.7.1.145
	2.7.2.8		2.4.2.17		2.4.1.180		2.7.1.148
	2.7.4.11		2.4.2.18		2.4.1.182		2.7.1.24
	2.7.4.25		2.4.2.3		2.4.1.325		2.7.1.31
	2.7.4.3		2.5.1.-		2.4.1.56		2.7.1.39
	2.7.4.8		2.5.1.15		2.4.2.17		2.7.1.48
	2.7.6.5		2.5.1.16		2.4.2.18		2.7.1.50
	2.7.7.22		2.5.1.17		2.4.2.3		2.7.1.53
	2.7.7.58		2.5.1.39		2.5.1.-		2.7.1.55
	2.7.7.60		2.5.1.47		2.5.1.1		2.7.1.56
	2.7.7.62		2.5.1.6		2.5.1.15		2.7.1.59
	2.7.8.7		2.5.1.61		2.5.1.16		2.7.1.60
	2.8.3.21		2.6.1.1		2.5.1.17		2.7.2.2
	2.8.3.8		2.6.1.11		2.5.1.39		2.7.2.8
	2.8.3.9		2.6.1.16		2.5.1.47		2.7.4.11
	3.1.1.-		2.6.1.19		2.5.1.55		2.7.4.25
	3.1.1.5		2.6.1.2		2.5.1.6		2.7.4.3
	3.1.2.22		2.6.1.42		2.5.1.61		2.7.4.8
	3.1.2.6		2.6.1.62		2.6.1.1		2.7.6.5
	3.1.3.11		2.6.1.9		2.6.1.16		2.7.7.2
	3.1.3.19		2.7.1.1		2.6.1.19		2.7.7.22
	3.1.3.2		2.7.1.107		2.6.1.2		2.7.7.58
	3.1.3.7		2.7.1.12		2.6.1.42		2.7.7.60
	3.1.4.16		2.7.1.121		2.6.1.62		2.7.7.62
	3.2.1.170		2.7.1.145		2.6.1.9		2.7.8.7
	3.2.1.86		2.7.1.148		2.7.1.1		2.8.3.21
	3.2.2.10		2.7.1.156		2.7.1.107		2.8.3.8
	3.2.2.4		2.7.1.24		2.7.1.12		2.8.3.9
	3.4.11.2		2.7.1.30		2.7.1.121		3.1.1.-
	3.4.13.18		2.7.1.31		2.7.1.145		3.1.1.5
	3.5.1.16		2.7.1.39		2.7.1.148		3.1.2.22
	3.5.1.25		2.7.1.48		2.7.1.24		3.1.2.6
	3.5.1.38		2.7.1.50		2.7.1.30		3.1.3.11
	3.5.1.94		2.7.1.51		2.7.1.31		3.1.3.19
	3.5.2.3		2.7.1.53		2.7.1.39		3.1.3.2
	3.5.2.5		2.7.1.55		2.7.1.48		3.1.3.45
	3.5.3.11		2.7.1.56		2.7.1.50		3.1.3.7
	3.5.3.9		2.7.1.58		2.7.1.53		3.1.4.16
	3.5.4.1		2.7.1.59		2.7.1.55		3.2.1.170
	3.5.4.16		2.7.1.60		2.7.1.56		3.2.1.86
	3.5.4.17		2.7.1.73		2.7.1.58		3.2.2.10
	3.5.4.25		2.7.2.2		2.7.1.59		3.2.2.4
	3.5.4.26		2.7.2.4		2.7.1.60		3.2.2.8
	3.5.4.3		2.7.2.8		2.7.2.15		3.4.11.2
	3.5.4.4		2.7.4.10		2.7.2.2		3.4.13.18
	3.5.99.6		2.7.4.11		2.7.2.4		3.5.1.16
	3.6.1.26		2.7.4.25		2.7.2.8		3.5.1.25
	3.6.1.40		2.7.4.3		2.7.4.10		3.5.1.38
	3.6.1.41		2.7.4.8		2.7.4.11		3.5.1.94
	3.6.1.5		2.7.6.5		2.7.4.25		3.5.2.3
	3.6.1.61		2.7.7.22		2.7.4.3		3.5.2.5
	3.6.3.14		2.7.7.24		2.7.4.8		3.5.3.11
	3.6.3.16		2.7.7.38		2.7.6.5		3.5.3.9
	3.6.3.19		2.7.7.58		2.7.7.2		3.5.4.1
	3.6.3.20		2.7.7.60		2.7.7.22		3.5.4.16
	3.6.3.30		2.7.7.62		2.7.7.24		3.5.4.17
	3.6.3.33		2.7.8.7		2.7.7.38		3.5.4.25
	3.6.3.46		2.8.1.1		2.7.7.58		3.5.4.26
	3.6.3.8		2.8.3.21		2.7.7.60		3.5.4.3
	4.1.1.12		2.8.3.8		2.7.7.62		3.5.4.4
	4.1.1.15		2.8.3.9		2.7.8.26		3.5.99.6
	4.1.1.47		3.1.1.-		2.7.8.7		3.6.1.26
	4.1.1.48		3.1.1.5		2.8.1.1		3.6.1.40
	4.1.1.87		3.1.2.22		2.8.3.21		3.6.1.41
	4.1.2.13		3.1.2.6		2.8.3.8		3.6.1.5
	4.1.2.14		3.1.3.11		2.8.3.9		3.6.1.61
	4.1.2.17		3.1.3.19		3.1.1.-		3.6.3.14
	4.1.2.50		3.1.3.2		3.1.1.5		3.6.3.16
	4.1.3.-		3.1.3.45		3.1.2.22		3.6.3.19
	4.1.3.27		3.1.3.6		3.1.2.6		3.6.3.20
	4.1.3.3		3.1.3.7		3.1.3.11		3.6.3.30
	4.1.3.38		3.1.4.16		3.1.3.19		3.6.3.33
	4.1.3.40		3.1.7.2		3.1.3.2		3.6.3.46
	4.1.3.6		3.2.1.170		3.1.3.6		3.6.3.8
	4.1.99.18		3.2.1.86		3.1.3.7		4.1.1.12
	4.2.1.1		3.2.2.10		3.1.4.16		4.1.1.15
	4.2.1.10		3.2.2.3		3.1.7.2		4.1.1.20
	4.2.1.104		3.2.2.4		3.2.1.170		4.1.1.47
	4.2.1.11		3.2.2.8		3.2.1.23		4.1.1.48
	4.2.1.12		3.2.2.9		3.2.1.86		4.1.1.87
	4.2.1.126		3.4.11.2		3.2.2.10		4.1.2.13
	4.2.1.130		3.4.13.18		3.2.2.3		4.1.2.14
	4.2.1.134		3.4.19.13		3.2.2.4		4.1.2.17
	4.2.1.140		3.5.1.10		3.2.2.9		4.1.2.21
	4.2.1.149		3.5.1.16		3.3.2.1		4.1.2.50
	4.2.1.2		3.5.1.25		3.4.11.2		4.1.3.-
	4.2.1.47		3.5.1.38		3.4.13.18		4.1.3.27
	4.2.1.58		3.5.1.94		3.4.19.13		4.1.3.3
	4.2.1.7		3.5.2.3		3.5.1.16		4.1.3.38
	4.2.1.79		3.5.2.5		3.5.1.25		4.1.3.40
	4.2.1.81		3.5.3.11		3.5.1.38		4.1.3.6
	4.2.3.1		3.5.3.9		3.5.1.94		4.1.99.18
	4.2.3.4		3.5.4.1		3.5.2.3		4.2.1.1
	4.2.3.5		3.5.4.16		3.5.2.5		4.2.1.10
	4.3.1.1		3.5.4.17		3.5.3.11		4.2.1.104
	4.3.1.15		3.5.4.2		3.5.3.9		4.2.1.11
	4.3.1.7		3.5.4.25		3.5.4.1		4.2.1.12
	4.3.2.1		3.5.4.26		3.5.4.16		4.2.1.126
	4.3.99.3		3.5.4.3		3.5.4.17		4.2.1.130
	4.4.1.15		3.5.4.4		3.5.4.25		4.2.1.134
	4.4.1.22		3.5.99.6		3.5.4.26		4.2.1.140
	4.4.1.28		3.6.1.26		3.5.4.3		4.2.1.149
	4.4.1.8		3.6.1.40		3.5.4.4		4.2.1.2
	4.6.1.2		3.6.1.41		3.5.99.6		4.2.1.47
	5.1.1.7		3.6.1.5		3.6.1.26		4.2.1.58
	5.1.3.-		3.6.1.61		3.6.1.40		4.2.1.7
	5.1.3.20		3.6.3.14		3.6.1.41		4.2.1.79
	5.1.3.9		3.6.3.16		3.6.1.5		4.2.1.81
	5.3.1.12		3.6.3.19		3.6.1.61		4.2.3.1
	5.3.1.3		3.6.3.20		3.6.3.10		4.2.3.4
	5.3.1.4		3.6.3.30		3.6.3.14		4.2.3.5
	5.3.1.6		3.6.3.33		3.6.3.16		4.3.1.1
	5.3.1.8		3.6.3.46		3.6.3.19		4.3.1.15
	5.3.3.8		3.6.3.54		3.6.3.20		4.3.1.7
	5.4.99.5		3.6.3.8		3.6.3.30		4.3.2.1
	6.1.1.10		4.1.1.12		3.6.3.33		4.3.99.3
	6.1.1.12		4.1.1.15		3.6.3.4		4.4.1.15
	6.1.1.14		4.1.1.20		3.6.3.46		4.4.1.22
	6.1.1.16		4.1.1.47		3.6.3.8		4.4.1.28
	6.1.1.17		4.1.1.48		4.1.1.12		4.4.1.8
	6.1.1.19		4.1.1.85		4.1.1.15		4.6.1.2
	6.1.1.22		4.1.1.87		4.1.1.47		5.1.1.7
	6.1.1.4		4.1.2.13		4.1.1.48		5.1.3.-
	6.1.1.5		4.1.2.14		4.1.1.50		5.1.3.20
	6.1.1.7		4.1.2.17		4.1.1.87		5.1.3.9
	6.2.1.13		4.1.2.20		4.1.2.13		5.3.1.12
	6.3.1.1		4.1.2.21		4.1.2.14		5.3.1.3
	6.3.1.11		4.1.2.50		4.1.2.17		5.3.1.4
	6.3.1.2		4.1.3.-		4.1.2.50		5.3.1.6
	6.3.2.2		4.1.3.1		4.1.3.-		5.3.1.8
	6.3.2.3		4.1.3.27		4.1.3.1		5.3.3.8
	6.3.4.2		4.1.3.3		4.1.3.27		5.4.3.8
	6.3.4.20		4.1.3.38		4.1.3.3		5.4.99.5
	6.3.4.5		4.1.3.39		4.1.3.38		6.1.1.10
	6.3.5.4		4.1.3.40		4.1.3.40		6.1.1.12
	6.3.5.5		4.1.3.6		4.1.3.6		6.1.1.14
	6.4.1.2		4.1.99.18		4.1.99.12		6.1.1.16
			4.2.1.1		4.1.99.18		6.1.1.17
			4.2.1.10		4.2.1.1		6.1.1.19
			4.2.1.104		4.2.1.10		6.1.1.22
			4.2.1.11		4.2.1.104		6.1.1.4
			4.2.1.12		4.2.1.11		6.1.1.5
			4.2.1.126		4.2.1.12		6.1.1.7
			4.2.1.130		4.2.1.126		6.2.1.13
			4.2.1.134		4.2.1.130		6.3.1.1
			4.2.1.140		4.2.1.134		6.3.1.11
			4.2.1.149		4.2.1.140		6.3.1.2
			4.2.1.19		4.2.1.149		6.3.1.20
			4.2.1.2		4.2.1.19		6.3.2.2
			4.2.1.3		4.2.1.2		6.3.2.3
			4.2.1.33		4.2.1.3		6.3.4.2
			4.2.1.47		4.2.1.33		6.3.4.20
			4.2.1.58		4.2.1.47		6.3.4.5
			4.2.1.7		4.2.1.58		6.3.5.4
			4.2.1.79		4.2.1.7		6.3.5.5
			4.2.1.81		4.2.1.79		6.4.1.2
			4.2.3.1		4.2.1.81
			4.2.3.4		4.2.3.1
			4.2.3.5		4.2.3.4
			4.3.1.1		4.2.3.5
			4.3.1.15		4.3.1.1
			4.3.1.7		4.3.1.15
			4.3.2.1		4.3.1.7
			4.3.99.3		4.3.2.1
			4.4.1.15		4.3.99.3
			4.4.1.22		4.4.1.15
			4.4.1.28		4.4.1.22
			4.4.1.8		4.4.1.28
			4.6.1.2		4.4.1.5
			5.1.1.20		4.4.1.8
			5.1.1.7		4.6.1.2
			5.1.3.-		5.1.1.7
			5.1.3.20		5.1.3.-
			5.1.3.9		5.1.3.20
			5.3.1.12		5.1.3.9
			5.3.1.22		5.3.1.12
			5.3.1.3		5.3.1.22
			5.3.1.4		5.3.1.3
			5.3.1.6		5.3.1.4
			5.3.1.8		5.3.1.6
			5.3.3.2		5.3.1.8
			5.3.3.8		5.3.3.2
			5.4.3.8		5.3.3.8
			5.4.99.5		5.4.99.5
			6.1.1.10		6.1.1.10
			6.1.1.12		6.1.1.12
			6.1.1.14		6.1.1.14
			6.1.1.16		6.1.1.16
			6.1.1.17		6.1.1.17
			6.1.1.19		6.1.1.19
			6.1.1.22		6.1.1.22
			6.1.1.4		6.1.1.4
			6.1.1.5		6.1.1.5
			6.1.1.7		6.1.1.7
			6.2.1.13		6.2.1.13
			6.3.1.1		6.3.1.1
			6.3.1.11		6.3.1.11
			6.3.1.2		6.3.1.2
			6.3.1.20		6.3.1.8
			6.3.1.8		6.3.2.2
			6.3.2.2		6.3.2.3
			6.3.2.3		6.3.4.2
			6.3.4.2		6.3.4.20
			6.3.4.20		6.3.4.3
			6.3.4.3		6.3.4.4
			6.3.4.4		6.3.4.5
			6.3.4.5		6.3.5.4
			6.3.5.4		6.3.5.5
			6.3.5.5		6.4.1.2
			6.4.1.2

## Sheet: Table S5
Table S5. P-values for the enrichment analysis. The proteins are divided into those that catalyze only one or multiple reactions; the proteins into those that catalyze only reactions in the trade-off, only reactions not in a trade-off, or both types of reactions. Rows 4 to 68, rows 74 to 114, and rows 119 to 123 show p-value respectively for the metabolic models of E. coli, S. cerevisiae, and A. …
E. coli		single reaction			multi reaction
Media	biomass flux lower bound	all	not in trade-off	in trade-off	all	not in trade-off	some in trade-off	all are in trade-off	Fisher exact test
EX_glc__D_e	0.9	417	408	9	239	231	8	0	0.000312999
EX_glc__D_e	0.95	417	408	9	239	231	8	0	0.000148532
EX_glc__D_e	0.99	417	407	10	239	227	12	0	0.000148532
EX_arab__L_e	0.9	417	381	36	237	200	36	1	0.00631112
EX_arab__L_e	0.95	417	395	22	237	216	21	0	0.00032932
EX_arab__L_e	0.99	417	402	15	237	211	25	1	0.000156621
EX_malt_e	0.9	417	408	9	237	230	7	0	0.00138158
EX_malt_e	0.95	417	397	20	237	220	17	0	3.32462e-05
EX_malt_e	0.99	417	388	29	237	212	25	0	3.32462e-05
EX_man_e	0.9	417	408	9	237	226	11	0	0.00605009
EX_man_e	0.95	417	408	9	237	226	11	0	0.000148532
EX_man_e	0.99	417	408	9	237	226	11	0	0.002894
EX_xyl__D_e	0.9	417	408	9	237	226	11	0	0.00138158
EX_xyl__D_e	0.95	417	395	22	237	209	27	1	7.03432e-05
EX_xyl__D_e	0.99	417	387	30	237	196	40	1	0.000463682
EX_rib__D_e	0.9	417	387	30	237	195	41	1	0.00037781
EX_rib__D_e	0.95	417	399	18	237	212	24	1	0.00037781
EX_rib__D_e	0.99	417	408	9	237	226	11	0	2.34539e-05
EX_fru_e	0.9	417	409	8	237	225	12	0	0.00032932
EX_fru_e	0.95	417	409	8	237	225	12	0	0.00167909
EX_fru_e	0.99	417	409	8	237	225	12	0	0.00167909
EX_gal_e	0.9	417	409	8	237	225	12	0	2.55912e-05
EX_gal_e	0.95	417	409	8	237	225	12	0	4.30495e-05
EX_gal_e	0.99	417	386	31	237	212	22	3	4.30495e-05
EX_glyc_e	0.9	416	409	7	237	226	11	0	5.93363e-07
EX_glyc_e	0.95	416	407	9	237	224	13	0	0.00138158
EX_glyc_e	0.99	414	379	35	237	206	28	3	0.00138158
EX_glyc3p_e	0.9	416	396	20	237	210	26	1	0.000148532
EX_glyc3p_e	0.95	416	409	7	237	226	11	0	1.241e-06
EX_glyc3p_e	0.99	414	407	7	237	226	11	0	0.00138158
EX_lac__L_e	0.9	413	408	5	237	226	11	0	3.06169e-05
EX_lac__L_e	0.95	413	408	5	237	226	11	0	7.84317e-05
EX_lac__L_e	0.99	408	374	34	237	202	32	3	3.06169e-05
EX_lcts_e	0.9	417	406	11	240	222	16	2	0.00138158
EX_lcts_e	0.95	417	411	6	240	233	7	0	0.00138158
EX_lcts_e	0.99	417	394	23	240	211	26	3	0.002894
EX_malttr_e	0.9	417	405	12	237	231	6	0	0.00605009
EX_malttr_e	0.95	417	405	12	237	231	6	0	8.00076e-05
EX_malttr_e	0.99	417	382	35	237	210	26	1	8.35794e-06
EX_rmn_e	0.9	417	408	9	237	226	11	0	5.71246e-07
EX_rmn_e	0.95	417	408	9	237	226	11	0	5.71246e-07
EX_rmn_e	0.99	414	392	22	237	213	24	0	3.20994e-15
EX_glcn_e	0.9	417	410	7	238	228	10	0	2.40454e-06
EX_glcn_e	0.95	417	391	26	238	205	33	0	6.20652e-20
EX_glcn_e	0.99	417	410	7	237	227	10	0	2.34515e-06
EX_glcr_e	0.9	417	396	21	237	208	26	3	1.45577e-13
EX_glcr_e	0.95	417	409	8	237	225	12	0	2.58788e-07
EX_glcr_e	0.99	417	409	8	237	225	12	0	2.58788e-07
EX_glcur_e	0.9	417	410	7	238	227	11	0	8.67191e-07
EX_glcur_e	0.95	417	410	7	238	227	11	0	8.67191e-07
EX_glcur_e	0.99	417	401	16	237	211	24	2	1.34288e-12
EX_gln__L_e	0.9	417	394	23	237	214	22	1	2.80272e-13
EX_gln__L_e	0.95	417	389	28	237	207	27	3	7.93715e-15
EX_gln__L_e	0.99	417	389	28	237	207	27	3	7.93715e-15
EX_glu__L_e	0.9	417	404	13	237	221	16	0	6.62218e-10
EX_glu__L_e	0.95	416	409	7	237	226	11	0	1.43821e-06
EX_glu__L_e	0.99	416	380	36	237	202	32	3	4.0865e-18
EX_12ppd__S_e	0.9	416	411	5	237	226	11	0	3.41604e-06
EX_12ppd__S_e	0.95	416	406	10	237	226	11	0	4.1156e-07
EX_12ppd__S_e	0.99	409	383	26	237	211	24	2	1.02393e-13
EX_5dglcn_e	0.9	417	410	7	238	228	10	0	2.40454e-06
EX_5dglcn_e	0.95	417	393	24	238	217	21	0	4.73259e-14
EX_5dglcn_e	0.99	417	410	7	237	227	10	0	2.34515e-06
S. cerevisiae		single reaction			multi reaction
Media	biomass flux lower bound	all	not in trade-off	in trade-off	all	not in trade-off	some in trade-off	all are in trade-off	Fisher exact test
D-fructose exchange	0.9	289	288	1	272	261	11	0	0.000385857
D-fructose exchange	0.95	289	288	1	272	260	12	0	0.000190912
D-fructose exchange	0.99	289	288	1	272	260	12	0	0.000190912
D-galactose exchange	0.9	289	287	2	272	266	6	0	0.00660974
D-galactose exchange	0.95	289	287	2	272	262	10	0	0.000383566
D-galactose exchange	0.99	289	287	2	272	261	11	0	0.00018911
D-glucose exchange	0.9	289	288	1	272	263	9	0	0.00158468
D-glucose exchange	0.95	289	288	1	272	258	14	0	4.69843e-05
D-glucose exchange	0.99	289	288	1	272	258	14	0	4.69843e-05
D-mannose exchange	0.9	289	288	1	272	265	7	0	0.00655523
D-mannose exchange	0.95	289	288	1	272	260	12	0	0.000190912
D-mannose exchange	0.99	289	288	1	272	264	8	0	0.00322011
D-ribose exchange	0.9	289	288	1	272	263	9	0	0.00158468
D-ribose exchange	0.95	289	288	1	272	259	13	0	9.46258e-05
D-ribose exchange	0.99	289	288	1	272	260	11	1	0.000385857
D-xylose exchange	0.9	289	284	5	272	259	11	2	2.22667e-05
D-xylose exchange	0.95	289	284	5	272	259	11	2	2.22667e-05
D-xylose exchange	0.99	289	283	6	272	259	12	1	5.3609e-06
L-arabinose exchange	0.9	289	287	2	272	262	10	0	0.000383566
L-arabinose exchange	0.95	289	287	2	272	261	9	2	0.000779374
L-arabinose exchange	0.99	289	287	2	272	261	9	2	0.000779374
maltose exchange	0.9	289	287	2	272	256	15	1	1.13745e-05
maltose exchange	0.95	289	287	2	272	256	14	2	2.29075e-05
maltose exchange	0.99	289	287	2	272	256	14	2	2.29075e-05
D-Glucosamine exchange	0.9	289	283	6	272	254	17	1	2.53305e-07
D-Glucosamine exchange	0.95	289	288	1	272	263	9	0	0.00158468
D-Glucosamine exchange	0.99	289	288	1	272	263	9	0	0.00158468
D-arabinose exchange	0.9	289	288	1	272	260	12	0	0.000190912
D-arabinose exchange	0.95	289	283	6	272	255	16	1	3.15884e-07
D-arabinose exchange	0.99	289	289	0	272	263	8	1	0.00326595
sucrose exchange	0.9	289	286	3	272	257	14	1	1.11661e-05
sucrose exchange	0.95	289	286	3	272	261	11	0	9.26617e-05
sucrose exchange	0.99	289	286	3	272	257	14	1	1.11661e-05
D-tagatose exchange	0.9	289	288	1	272	263	9	0	0.00158468
D-tagatose exchange	0.95	289	288	1	272	263	9	0	0.00158468
D-tagatose exchange	0.99	289	289	0	272	264	8	0	0.00326595
turanose exchange	0.9	289	289	0	272	265	5	2	0.0275579
turanose exchange	0.95	289	286	3	272	257	13	2	2.25666e-05
turanose exchange	0.99	289	285	4	272	256	15	1	2.69373e-06
A. thaliana		single reaction			multi reaction
active biomass	nitrate/ammunium	all	not in trade-off	in trade-off	all	not in trade-off	some in trade-off	all are in trade-off	Fisher exact test
Bio_Clim/Bio_Nlim/Bio_opt	NO3	163	139	24	62	59	2	1	0.000733661
	NH4	163	140	23	62	57	4	1	9.17748e-05
	50:50	163	139	24	62	59	2	1	0.000733661

## Sheet: Table S6
TableS6. The details of the metabolic model of S. cerevisiae. The table includes the conditions (i.e. carbon sources) of the model, number of reactions in relative trade-offs and the number of subsystems with reactions in relative trade-offs.
		reactions
		Non-blocked reactions				subsystems
Media	biomass flux lower bound	reversible	Non-reversible	blocked	in trade-offs	all	with trade-off	number of trade-offs	Trade-offs length
D-fructose exchange	0.9	3331	2726	1237	43	87	2	52	increasing
D-fructose exchange	0.95	3327	2726	1237	35	87	2	58
D-fructose exchange	0.99	3327	2726	1237	35	87	2	58
D-galactose exchange	0.9	3333	2725	1238	11	87	2	49	increasing
D-galactose exchange	0.95	3329	2725	1238	34	87	2	50
D-galactose exchange	0.99	3319	2725	1238	54	87	2	59
D-glucose exchange	0.9	3331	2723	1240	11	87	2	49	no rule
D-glucose exchange	0.95	3325	2723	1240	68	87	2	61
D-glucose exchange	0.99	3316	2723	1240	35	87	2	58
D-mannose exchange	0.9	3329	2724	1239	11	87	2	49	increasing
D-mannose exchange	0.95	3325	2724	1239	35	87	2	58
D-mannose exchange	0.99	3316	2724	1239	12	87	2	57
D-ribose exchange	0.9	3325	2723	1240	12	87	2	57	decreasing
D-ribose exchange	0.95	3322	2723	1240	35	87	2	58
D-ribose exchange	0.99	3314	2723	1240	61	87	2	52
D-xylose exchange	0.9	3330	2728	1235	89	87	6	75	decreasing
D-xylose exchange	0.95	3330	2728	1235	89	87	6	75
D-xylose exchange	0.99	3320	2728	1235	59	87	8	52
L-arabinose exchange	0.9	3334	2732	1231	34	87	2	50	increasing
L-arabinose exchange	0.95	3332	2732	1231	81	87	2	60
L-arabinose exchange	0.99	3332	2732	1231	81	87	2	60
maltose exchange	0.9	3329	2725	1238	57	87	8	30	decreasing
maltose exchange	0.95	3327	2725	1238	77	87	8	25
maltose exchange	0.99	3327	2725	1238	77	87	8	25
D-Glucosamine exchange	0.9	3329	2724	1239	73	87	6	109	decreasing
D-Glucosamine exchange	0.95	3325	2724	1239	12	87	2	57
D-Glucosamine exchange	0.99	3325	2724	1239	12	87	2	57
D-arabinose exchange	0.9	3328	2726	1237	54	87	2	59	no rule
D-arabinose exchange	0.95	3326	2726	1237	70	87	6	115
D-arabinose exchange	0.99	3318	2726	1237	43	87	1	11
sucrose exchange	0.9	3337	2733	1230	57	87	8	29	no rule
sucrose exchange	0.95	3335	2733	1230	29	87	8	21
sucrose exchange	0.99	3326	2733	1230	57	87	8	30
D-tagatose exchange	0.9	3328	2725	1238	12	87	2	57	decreasing
D-tagatose exchange	0.95	3326	2725	1238	12	87	2	57
D-tagatose exchange	0.99	3318	2725	1238	26	87	1	3
turanose exchange	0.9	3335	2731	1232	77	87	2	13	increasing
turanose exchange	0.95	3333	2731	1232	89	87	8	33
turanose exchange	0.99	3324	2731	1232	80	87	8	58

## Sheet: Table S7
Table S7. Reactions in relative trade-offs in the metabolic model of S. cerevisiae. Column A shows the reaction that sometimes take part in relative trade-off. Column B includes the non-blocked reactions that never appear in any trade-off, and column C lists the always blocked reactions.
sometimes	never	always blocked
r_0014	r_0001	r_0021
r_0015	r_0002	r_0022
r_0017	r_0003	r_0028
r_0038	r_0004	r_0030
r_0045	r_0005	r_0034
r_0058	r_0006	r_0035
r_0081	r_0007	r_0036
r_0188	r_0012	r_0037
r_0346	r_0013	r_0041
r_0347	r_0016	r_0043
r_0348	r_0018	r_0044
r_0350	r_0019	r_0059
r_0351	r_0020	r_0069
r_0524	r_0023	r_0070
r_0525	r_0024	r_0084
r_0671	r_0025	r_0085
r_0765	r_0026	r_0094
r_0768	r_0027	r_0099
r_0771	r_0029	r_0108
r_0785	r_0032	r_0114
r_0786	r_0033	r_0116
r_0842	r_0039	r_0117
r_0905	r_0040	r_0137
r_0906	r_0042	r_0146
r_0967	r_0057	r_0155
r_0968	r_0060	r_0164
r_0970	r_0061	r_0176
r_0972	r_0062	r_0177
r_0974	r_0063	r_0178
r_0978	r_0064	r_0185
r_2114	r_0065	r_0189
r_1178	r_0066	r_0190
r_3963	r_0067	r_0192
r_3964	r_0068	r_0199
r_3965	r_0072	r_0200
r_3966	r_0073	r_0210
r_3967	r_0074	r_0213
r_3968	r_0075	r_0221
r_3969	r_0076	r_0223
r_3970	r_0077	r_0224
r_3971	r_0078	r_0228
r_3972	r_0079	r_0229
r_3975	r_0080	r_0230
r_3976	r_0082	r_0249
r_3977	r_0083	r_0259
r_3978	r_0086	r_0260
r_3979	r_0087	r_0261
r_3980	r_0088	r_0262
r_3981	r_0089	r_0267
r_3982	r_0090	r_0268
r_3983	r_0091	r_0269
r_3984	r_0092	r_0270
r_3985	r_0093	r_0271
r_3986	r_0095	r_0272
r_3988	r_0096	r_0281
r_3989	r_0097	r_0282
r_3990	r_0100	r_0283
r_3991	r_0101	r_0284
r_3992	r_0102	r_0285
r_3993	r_0103	r_0286
r_3994	r_0104	r_0287
r_3995	r_0105	r_0288
r_3997	r_0106	r_0289
r_3998	r_0107	r_0290
r_3999	r_0109	r_0291
r_4000	r_0111	r_0292
r_4001	r_0112	r_0293
r_4002	r_0113	r_0294
r_4003	r_0115	r_0295
r_4004	r_0118	r_0296
r_4006	r_0119	r_0297
r_4007	r_0120	r_0298
r_4008	r_0121	r_0299
r_4009	r_0122	r_0319
r_4010	r_0123	r_0320
r_4011	r_0124	r_0321
r_4012	r_0125	r_0322
r_4013	r_0126	r_0323
r_4014	r_0127	r_0328
r_4015	r_0128	r_0331
r_4016	r_0129	r_0332
r_4017	r_0130	r_0334
r_4018	r_0131	r_0335
r_4019	r_0132	r_0345
r_4020	r_0133	r_0356
r_4021	r_0134	r_0359
r_4022	r_0135	r_0360
r_4023	r_0138	r_0365
r_4024	r_0139	r_0368
r_4025	r_0140	r_0370
r_4026	r_0142	r_0373
r_4027	r_0143	r_0437
r_4028	r_0144	r_0443
r_4029	r_0145	r_0455
r_4030	r_0147	r_0457
r_4031	r_0148	r_0461
r_4032	r_0149	r_0480
r_4033	r_0150	r_0482
r_4034	r_0151	r_0484
r_4035	r_0152	r_0500
r_4036	r_0153	r_0518
r_4037	r_0154	r_0519
r_1606	r_0156	r_0520
r_1622	r_0157	r_0521
r_1738	r_0158	r_0522
r_1744	r_0159	r_0523
r_1745	r_0160	r_0532
r_1812	r_0161	r_0540
r_1813	r_0162	r_0541
r_1814	r_0163	r_0543
r_1861	r_0165	r_0551
r_2030	r_0166	r_0554
r_2049	r_0167	r_0555
r_4570	r_0168	r_0572
r_4571	r_0169	r_0573
r_4581	r_0170	r_0574
r_4582	r_0171	r_0575
	r_0172	r_0596
	r_0173	r_0597
	r_0174	r_0598
	r_0175	r_0599
	r_0179	r_0600
	r_0180	r_0601
	r_0181	r_0602
	r_0182	r_0603
	r_0183	r_0604
	r_0184	r_0605
	r_0186	r_0606
	r_0187	r_0607
	r_0191	r_0608
	r_0193	r_0609
	r_0194	r_0610
	r_0195	r_0611
	r_0198	r_0612
	r_0201	r_0613
	r_0202	r_0614
	r_0203	r_0615
	r_0204	r_0616
	r_0205	r_0617
	r_0206	r_0618
	r_0207	r_0619
	r_0208	r_0620
	r_0209	r_0621
	r_0211	r_0622
	r_0212	r_0623
	r_0214	r_0624
	r_0215	r_0625
	r_0216	r_0626
	r_0217	r_0627
	r_0218	r_0628
	r_0219	r_0629
	r_0220	r_0630
	r_0222	r_0631
	r_0225	r_0632
	r_0226	r_0633
	r_0227	r_0634
	r_0231	r_0635
	r_0233	r_0636
	r_0234	r_0637
	r_0235	r_0638
	r_0236	r_0639
	r_0237	r_0640
	r_0238	r_0641
	r_0239	r_0642
	r_0240	r_0643
	r_0241	r_0644
	r_0242	r_0645
	r_0243	r_0666
	r_0244	r_0668
	r_0250	r_0675
	r_0252	r_0676
	r_0253	r_0681
	r_0254	r_0682
	r_0255	r_0683
	r_0256	r_0687
	r_0263	r_0690
	r_0264	r_0691
	r_0265	r_0700
	r_0266	r_0702
	r_0273	r_0703
	r_0274	r_0704
	r_0278	r_0705
	r_0279	r_0706
	r_0280	r_0707
	r_0300	r_0708
	r_0301	r_0712
	r_0302	r_0721
	r_0303	r_0728
	r_0304	r_0730
	r_0306	r_0734
	r_0307	r_0747
	r_0308	r_0748
	r_0309	r_0749
	r_0310	r_0750
	r_0311	r_0751
	r_0312	r_0752
	r_0313	r_0753
	r_0314	r_0754
	r_0315	r_0755
	r_0317	r_0756
	r_0318	r_0760
	r_0326	r_0764
	r_0327	r_0766
	r_0329	r_0767
	r_0330	r_0769
	r_0340	r_0772
	r_0341	r_0774
	r_0342	r_0775
	r_0343	r_0781
	r_0344	r_0782
	r_0349	r_0783
	r_0352	r_0784
	r_0353	r_0787
	r_0354	r_0791
	r_0355	r_0802
	r_0357	r_0810
	r_0358	r_0812
	r_0361	r_0853
	r_0362	r_0882
	r_0363	r_0885
	r_0364	r_0890
	r_0366	r_0921
	r_0369	r_0922
	r_0399	r_0929
	r_0400	r_0936
	r_0402	r_0943
	r_0410	r_0950
	r_0412	r_0953
	r_0436	r_0954
	r_0438	r_0955
	r_0439	r_0963
	r_0440	r_0966
	r_0441	r_0975
	r_0442	r_0977
	r_0445	r_0979
	r_0446	r_0983
	r_0447	r_0985
	r_0448	r_0987
	r_0449	r_0993
	r_0450	r_0998
	r_0451	r_0999
	r_0452	r_1003
	r_0453	r_1008
	r_0454	r_1009
	r_0458	r_1010
	r_0459	r_1029
	r_0460	r_1031
	r_0462	r_1032
	r_0463	r_1033
	r_0464	r_1035
	r_0465	r_1037
	r_0466	r_1039
	r_0467	r_1043
	r_0468	r_1046
	r_0469	r_1047
	r_0470	r_1058
	r_0471	r_1065
	r_0472	r_1067
	r_0473	r_1068
	r_0475	r_1069
	r_0476	r_1073
	r_0477	r_1076
	r_0478	r_1082
	r_0479	r_1090
	r_0481	r_1095
	r_0483	r_2029
	r_0485	r_2112
	r_0486	r_2113
	r_0487	r_2142
	r_0488	r_2143
	r_0489	r_2144
	r_0490	r_2145
	r_0491	r_2146
	r_0492	r_2147
	r_0497	r_2148
	r_0499	r_2149
	r_0501	r_2150
	r_0502	r_2151
	r_0503	r_2152
	r_0504	r_2153
	r_0505	r_2209
	r_0506	r_2210
	r_0507	r_2213
	r_0508	r_2216
	r_0509	r_2352
	r_0510	r_2353
	r_0511	r_2354
	r_0512	r_2355
	r_0514	r_2356
	r_0526	r_2357
	r_0527	r_2358
	r_0528	r_2359
	r_0529	r_2462
	r_0530	r_2463
	r_0531	r_2520
	r_0533	r_2521
	r_0534	r_2522
	r_0535	r_2523
	r_0536	r_2524
	r_0537	r_2525
	r_0538	r_2526
	r_0539	r_2527
	r_0542	r_2548
	r_0544	r_2549
	r_0545	r_2550
	r_0546	r_2551
	r_0547	r_2552
	r_0548	r_2553
	r_0549	r_2554
	r_0550	r_2555
	r_0552	r_2556
	r_0553	r_2557
	r_0556	r_2558
	r_0557	r_2559
	r_0558	r_2560
	r_0559	r_2561
	r_0560	r_2562
	r_0561	r_2563
	r_0562	r_2564
	r_0563	r_2565
	r_0564	r_2566
	r_0565	r_2567
	r_0566	r_2568
	r_0567	r_2569
	r_0568	r_2570
	r_0569	r_2571
	r_0570	r_2572
	r_0571	r_2573
	r_0646	r_2574
	r_0647	r_2575
	r_0648	r_2576
	r_0649	r_2577
	r_0650	r_2578
	r_0651	r_2579
	r_0652	r_2580
	r_0653	r_2581
	r_0654	r_2582
	r_0655	r_2583
	r_0656	r_2584
	r_0657	r_2585
	r_0658	r_2586
	r_0659	r_2587
	r_0661	r_2588
	r_0662	r_2589
	r_0663	r_2590
	r_0664	r_2591
	r_0665	r_2592
	r_0667	r_2593
	r_0669	r_2594
	r_0670	r_2595
	r_0672	r_2596
	r_0673	r_2597
	r_0674	r_2598
	r_0678	r_2599
	r_0679	r_2600
	r_0680	r_2601
	r_0688	r_2602
	r_0689	r_2603
	r_0692	r_2604
	r_0693	r_2605
	r_0694	r_2606
	r_0695	r_2607
	r_0696	r_2608
	r_0697	r_2609
	r_0698	r_2610
	r_0699	r_2611
	r_0701	r_2612
	r_0711	r_2613
	r_0713	r_2614
	r_0714	r_2615
	r_0715	r_2616
	r_0716	r_2617
	r_0717	r_2618
	r_0718	r_2619
	r_0719	r_2828
	r_0722	r_2829
	r_0723	r_2830
	r_0724	r_2831
	r_0725	r_2832
	r_0726	r_2833
	r_0727	r_2834
	r_0729	r_2835
	r_0731	r_3046
	r_0732	r_3047
	r_0733	r_3048
	r_0735	r_3049
	r_0736	r_3050
	r_0737	r_3051
	r_0738	r_3052
	r_0739	r_3053
	r_0757	r_3054
	r_0758	r_3055
	r_0759	r_3056
	r_0761	r_3057
	r_0762	r_3058
	r_0763	r_3059
	r_0770	r_3060
	r_0773	r_3061
	r_0788	r_3062
	r_0789	r_3063
	r_0790	r_3064
	r_0792	r_3065
	r_0793	r_3066
	r_0795	r_3067
	r_0796	r_3068
	r_0797	r_3069
	r_0798	r_3082
	r_0799	r_3083
	r_0800	r_3084
	r_0801	r_3085
	r_0803	r_3086
	r_0804	r_3087
	r_0805	r_3088
	r_0806	r_3089
	r_0807	r_3090
	r_0811	r_3091
	r_0813	r_3092
	r_0815	r_3093
	r_0816	r_3094
	r_0817	r_3095
	r_0818	r_3096
	r_0819	r_3097
	r_0820	r_3240
	r_0821	r_3241
	r_0831	r_3242
	r_0832	r_3243
	r_0841	r_3244
	r_0843	r_3245
	r_0844	r_3246
	r_0845	r_3247
	r_0847	r_3248
	r_0848	r_3249
	r_0849	r_3250
	r_0850	r_3251
	r_0851	r_3304
	r_0852	r_3305
	r_0854	r_3306
	r_0855	r_3307
	r_0883	r_4042
	r_0884	r_1028
	r_0886	r_1100
	r_0887	r_1101
	r_0888	r_1102
	r_0889	r_1103
	r_0891	r_1104
	r_0892	r_1108
	r_0893	r_1109
	r_0902	r_1111
	r_0903	r_1113
	r_0904	r_1114
	r_0907	r_1119
	r_0908	r_1132
	r_0909	r_1133
	r_0910	r_1149
	r_0911	r_1151
	r_0912	r_1162
	r_0913	r_1164
	r_0914	r_1165
	r_0915	r_1167
	r_0916	r_1177
	r_0917	r_1182
	r_0918	r_1189
	r_0919	r_1191
	r_0920	r_1193
	r_0935	r_1195
	r_0937	r_1206
	r_0938	r_1207
	r_0939	r_1229
	r_0940	r_1230
	r_0941	r_1231
	r_0942	r_1232
	r_0949	r_1235
	r_0951	r_1242
	r_0956	r_1250
	r_0957	r_1252
	r_0958	r_1253
	r_0959	r_1255
	r_0960	r_1256
	r_0961	r_1257
	r_0962	r_1259
	r_0965	r_1261
	r_0969	r_1263
	r_0971	r_1268
	r_0973	r_1269
	r_0976	r_1270
	r_0982	r_1271
	r_0984	r_1272
	r_0986	r_1274
	r_0988	r_1275
	r_0989	r_1276
	r_0990	r_1657
	r_0992	r_3348
	r_0995	r_3349
	r_0996	r_3350
	r_0997	r_3351
	r_1000	r_3352
	r_1001	r_3353
	r_1002	r_3354
	r_1004	r_3355
	r_1005	r_3356
	r_1006	r_3357
	r_1007	r_3358
	r_1011	r_3359
	r_1012	r_3360
	r_1021	r_3361
	r_1022	r_3362
	r_1023	r_3363
	r_1024	r_3364
	r_1025	r_3365
	r_1026	r_3366
	r_1027	r_3367
	r_1030	r_3368
	r_1034	r_3369
	r_1036	r_3370
	r_1038	r_3371
	r_1040	r_3372
	r_1041	r_3373
	r_1042	r_3374
	r_1045	r_3375
	r_1048	r_3376
	r_1049	r_3377
	r_1050	r_3378
	r_1051	r_3379
	r_1054	r_3380
	r_1055	r_3381
	r_1056	r_3382
	r_1057	r_3383
	r_1063	r_3384
	r_1066	r_3385
	r_1070	r_3386
	r_1071	r_3387
	r_1072	r_3388
	r_1074	r_3389
	r_1075	r_3390
	r_1077	r_3391
	r_1078	r_3392
	r_1079	r_3393
	r_1080	r_3394
	r_1081	r_3395
	r_1083	r_3396
	r_1084	r_3397
	r_1087	r_3398
	r_1088	r_3399
	r_1089	r_3400
	r_1091	r_3401
	r_1092	r_3402
	r_1093	r_3403
	r_1094	r_3404
	r_1619	r_3405
	r_1838	r_3406
	r_2115	r_3407
	r_2116	r_3408
	r_2117	r_3409
	r_2118	r_3410
	r_2119	r_3411
	r_2126	r_3412
	r_2131	r_3413
	r_2140	r_3414
	r_2141	r_3415
	r_2154	r_3416
	r_2155	r_3417
	r_2156	r_3418
	r_2157	r_3419
	r_2158	r_3420
	r_2159	r_3421
	r_2160	r_3422
	r_2161	r_3423
	r_2162	r_3424
	r_2163	r_3425
	r_2164	r_3426
	r_2165	r_3427
	r_2166	r_1449
	r_2167	r_1450
	r_2168	r_1451
	r_2169	r_1452
	r_2170	r_1453
	r_2171	r_1454
	r_2172	r_1455
	r_2173	r_1456
	r_2174	r_1457
	r_2175	r_1458
	r_2176	r_1479
	r_2177	r_1480
	r_2178	r_1481
	r_2179	r_1482
	r_2180	r_1483
	r_2181	r_1484
	r_2182	r_1485
	r_2183	r_1486
	r_2194	r_1487
	r_2195	r_1488
	r_2196	r_1509
	r_2197	r_1510
	r_2198	r_1511
	r_2199	r_1512
	r_2200	r_1513
	r_2201	r_1514
	r_2202	r_1515
	r_2203	r_1516
	r_2204	r_1517
	r_2205	r_1518
	r_2206	r_1542
	r_2207	r_1543
	r_2208	r_1545
	r_2211	r_1551
	r_2212	r_1554
	r_2214	r_1563
	r_2215	r_1564
	r_2217	r_1565
	r_2218	r_1566
	r_2232	r_1587
	r_2233	r_1595
	r_2234	r_1601
	r_2235	r_1609
	r_2236	r_1610
	r_2237	r_1611
	r_2238	r_1614
	r_2239	r_1616
	r_2240	r_1620
	r_2241	r_1621
	r_2242	r_1624
	r_2243	r_1625
	r_2244	r_1627
	r_2245	r_1628
	r_2246	r_1629
	r_2247	r_1635
	r_2248	r_1637
	r_2249	r_1639
	r_2250	r_1640
	r_2251	r_1643
	r_2252	r_1648
	r_2253	r_1649
	r_2254	r_1656
	r_2255	r_1658
	r_2256	r_1663
	r_2257	r_1664
	r_2258	r_1668
	r_2259	r_1671
	r_2260	r_1675
	r_2261	r_1685
	r_2262	r_1691
	r_2263	r_1699
	r_2264	r_1702
	r_2265	r_1705
	r_2266	r_1711
	r_2267	r_1712
	r_2268	r_1717
	r_2269	r_1720
	r_2270	r_1721
	r_2271	r_1723
	r_2272	r_1725
	r_2273	r_1726
	r_2274	r_1728
	r_2275	r_1730
	r_2276	r_1731
	r_2277	r_1732
	r_2278	r_1733
	r_2279	r_1735
	r_2280	r_1737
	r_2281	r_1739
	r_2282	r_1743
	r_2283	r_1764
	r_2284	r_1790
	r_2285	r_1791
	r_2286	r_1792
	r_2287	r_1797
	r_2288	r_1800
	r_2289	r_1801
	r_2290	r_1802
	r_2291	r_1803
	r_2292	r_1806
	r_2293	r_1807
	r_2294	r_1819
	r_2295	r_1820
	r_2296	r_1822
	r_2297	r_1823
	r_2298	r_1834
	r_2299	r_1837
	r_2300	r_1839
	r_2301	r_1846
	r_2302	r_1847
	r_2303	r_1848
	r_2304	r_1872
	r_2305	r_1884
	r_2308	r_1885
	r_2309	r_1886
	r_2310	r_1890
	r_2311	r_1892
	r_2312	r_1907
	r_2313	r_1908
	r_2314	r_1909
	r_2315	r_1910
	r_2316	r_1919
	r_2317	r_1920
	r_2318	r_1921
	r_2319	r_1922
	r_2320	r_1923
	r_2321	r_1924
	r_2322	r_1925
	r_2323	r_1926
	r_2324	r_1927
	r_2325	r_1928
	r_2326	r_1929
	r_2327	r_1935
	r_2328	r_1937
	r_2329	r_1938
	r_2330	r_1939
	r_2331	r_1940
	r_2332	r_1941
	r_2333	r_1942
	r_2334	r_1943
	r_2335	r_1944
	r_2336	r_1945
	r_2337	r_1946
	r_2338	r_1947
	r_2339	r_1966
	r_2340	r_1967
	r_2341	r_1968
	r_2342	r_1970
	r_2343	r_1971
	r_2344	r_1972
	r_2345	r_1990
	r_2346	r_1995
	r_2347	r_1997
	r_2348	r_1999
	r_2349	r_2004
	r_2350	r_2008
	r_2351	r_2023
	r_2360	r_2025
	r_2361	r_2028
	r_2362	r_2036
	r_2363	r_2038
	r_2364	r_2039
	r_2365	r_2040
	r_2366	r_2042
	r_2367	r_2043
	r_2368	r_2044
	r_2369	r_2050
	r_2370	r_2062
	r_2371	r_2066
	r_2372	r_2067
	r_2373	r_2068
	r_2374	r_2082
	r_2375	r_2086
	r_2376	r_2087
	r_2377	r_2089
	r_2378	r_2090
	r_2379	r_2092
	r_2380	r_2095
	r_2381	r_2102
	r_2382	r_2103
	r_2383	r_2812
	r_2384	r_2813
	r_2385	r_2814
	r_2386	r_2815
	r_2387	r_2816
	r_2388	r_2817
	r_2389	r_2818
	r_2390	r_2819
	r_2391	r_3541
	r_2392	r_3549
	r_2393	r_3550
	r_2394	r_3551
	r_2395	r_3598
	r_2396	r_3612
	r_2397	r_3613
	r_2398	r_3640
	r_2399	r_3641
	r_2400	r_3642
	r_2401	r_3643
	r_2402	r_3644
	r_2403	r_3645
	r_2404	r_3646
	r_2405	r_3647
	r_2406	r_3670
	r_2407	r_3671
	r_2408	r_3678
	r_2409	r_3679
	r_2410	r_3680
	r_2411	r_3829
	r_2412	r_3830
	r_2413	r_3831
	r_2414	r_3832
	r_2415	r_3833
	r_2416	r_3834
	r_2417	r_3835
	r_2418	r_3836
	r_2419	r_3885
	r_2420	r_3886
	r_2421	r_3887
	r_2422	r_3888
	r_2423	r_3889
	r_2424	r_3890
	r_2425	r_3891
	r_2426	r_3892
	r_2427	r_3893
	r_2428	r_3894
	r_2429	r_3895
	r_2430	r_3896
	r_2431	r_3897
	r_2432	r_3898
	r_2433	r_3899
	r_2434	r_3900
	r_2435	r_3958
	r_2436	r_4043
	r_2437	r_4044
	r_2438	r_4051
	r_2439	r_4052
	r_2440	r_4053
	r_2441	r_4054
	r_2442	r_4055
	r_2443	r_4056
	r_2444	r_4057
	r_2445	r_4058
	r_2446	r_4059
	r_2447	r_4060
	r_2448	r_4061
	r_2449	r_4062
	r_2450	r_4064
	r_2451	r_4066
	r_2452	r_4067
	r_2453	r_4068
	r_2454	r_4069
	r_2455	r_4070
	r_2456	r_4071
	r_2457	r_4072
	r_2458	r_4073
	r_2459	r_4074
	r_2460	r_4075
	r_2461	r_4076
	r_2464	r_4077
	r_2465	r_4078
	r_2466	r_4079
	r_2467	r_4080
	r_2468	r_4081
	r_2469	r_4082
	r_2470	r_4083
	r_2471	r_4084
	r_2472	r_4085
	r_2473	r_4086
	r_2474	r_4087
	r_2475	r_4088
	r_2476	r_4089
	r_2477	r_4090
	r_2478	r_4091
	r_2479	r_4092
	r_2480	r_4093
	r_2481	r_4094
	r_2482	r_4095
	r_2483	r_4096
	r_2484	r_4097
	r_2485	r_4098
	r_2486	r_4099
	r_2487	r_4100
	r_2488	r_4101
	r_2489	r_4102
	r_2490	r_4103
	r_2491	r_4104
	r_2492	r_4105
	r_2493	r_4106
	r_2494	r_4107
	r_2495	r_4108
	r_2496	r_4109
	r_2497	r_4110
	r_2498	r_4111
	r_2499	r_4112
	r_2500	r_4113
	r_2501	r_4114
	r_2502	r_4115
	r_2503	r_4116
	r_2504	r_4117
	r_2505	r_4118
	r_2506	r_4119
	r_2507	r_4120
	r_2508	r_4121
	r_2509	r_4122
	r_2510	r_4123
	r_2511	r_4124
	r_2512	r_4125
	r_2513	r_4126
	r_2514	r_4127
	r_2515	r_4128
	r_2516	r_4129
	r_2517	r_4130
	r_2518	r_4131
	r_2519	r_4132
	r_2528	r_4133
	r_2529	r_4134
	r_2530	r_4135
	r_2531	r_4136
	r_2532	r_4137
	r_2533	r_4138
	r_2534	r_4139
	r_2535	r_4140
	r_2536	r_4141
	r_2537	r_4142
	r_2538	r_4143
	r_2539	r_4144
	r_2540	r_4145
	r_2541	r_4146
	r_2542	r_4147
	r_2543	r_4148
	r_2544	r_4149
	r_2545	r_4150
	r_2546	r_4151
	r_2547	r_4152
	r_2620	r_4153
	r_2621	r_4154
	r_2622	r_4155
	r_2623	r_4157
	r_2624	r_4158
	r_2625	r_4159
	r_2626	r_4160
	r_2627	r_4164
	r_2628	r_4165
	r_2629	r_4166
	r_2630	r_4167
	r_2631	r_4168
	r_2632	r_4169
	r_2633	r_4170
	r_2634	r_4172
	r_2635	r_4173
	r_2636	r_4174
	r_2637	r_4175
	r_2638	r_4176
	r_2639	r_4177
	r_2640	r_4178
	r_2641	r_4179
	r_2642	r_4180
	r_2643	r_4181
	r_2644	r_4183
	r_2645	r_4184
	r_2646	r_4186
	r_2647	r_4187
	r_2648	r_4189
	r_2649	r_4190
	r_2650	r_4191
	r_2651	r_4192
	r_2652	r_4193
	r_2653	r_4194
	r_2654	r_4195
	r_2655	r_4196
	r_2656	r_4197
	r_2657	r_4198
	r_2658	r_4199
	r_2659	r_4200
	r_2660	r_4201
	r_2661	r_4206
	r_2662	r_4207
	r_2663	r_4208
	r_2664	r_4209
	r_2665	r_4210
	r_2666	r_4211
	r_2667	r_4212
	r_2668	r_4215
	r_2669	r_4217
	r_2670	r_4218
	r_2671	r_4219
	r_2672	r_4220
	r_2673	r_4221
	r_2674	r_4222
	r_2675	r_4223
	r_2676	r_4225
	r_2677	r_4227
	r_2678	r_4228
	r_2679	r_4229
	r_2680	r_4230
	r_2681	r_4231
	r_2682	r_4233
	r_2683	r_4234
	r_2684	r_4237
	r_2685	r_4238
	r_2686	r_4239
	r_2687	r_4240
	r_2688	r_4241
	r_2689	r_4242
	r_2690	r_4243
	r_2691	r_4244
	r_2692	r_4245
	r_2693	r_4246
	r_2694	r_4247
	r_2695	r_4249
	r_2696	r_4250
	r_2697	r_4251
	r_2698	r_4252
	r_2699	r_4253
	r_2700	r_4254
	r_2701	r_4255
	r_2702	r_4256
	r_2703	r_4258
	r_2704	r_4260
	r_2705	r_4261
	r_2706	r_4263
	r_2707	r_4265
	r_2708	r_4269
	r_2709	r_4270
	r_2710	r_4271
	r_2711	r_4272
	r_2712	r_4273
	r_2713	r_4275
	r_2714	r_4276
	r_2715	r_4277
	r_2716	r_4278
	r_2717	r_4279
	r_2718	r_4284
	r_2719	r_4285
	r_2720	r_4287
	r_2721	r_4288
	r_2722	r_4291
	r_2723	r_4294
	r_2724	r_4295
	r_2725	r_4296
	r_2726	r_4297
	r_2727	r_4298
	r_2728	r_4299
	r_2729	r_4300
	r_2730	r_4301
	r_2731	r_4302
	r_2732	r_4303
	r_2733	r_4304
	r_2734	r_4305
	r_2735	r_4306
	r_2736	r_4307
	r_2737	r_4308
	r_2738	r_4309
	r_2739	r_4310
	r_2740	r_4311
	r_2741	r_4312
	r_2742	r_4313
	r_2743	r_4314
	r_2744	r_4315
	r_2745	r_4316
	r_2746	r_4317
	r_2747	r_4318
	r_2748	r_4319
	r_2749	r_4320
	r_2750	r_4321
	r_2751	r_4322
	r_2752	r_4325
	r_2753	r_4326
	r_2754	r_4327
	r_2755	r_4328
	r_2756	r_4329
	r_2757	r_4331
	r_2758	r_4333
	r_2759	r_4334
	r_2760	r_4336
	r_2761	r_4337
	r_2762	r_4338
	r_2763	r_4339
	r_2764	r_4340
	r_2765	r_4341
	r_2766	r_4342
	r_2767	r_4343
	r_2768	r_4344
	r_2769	r_4345
	r_2770	r_4346
	r_2771	r_4347
	r_2772	r_4348
	r_2773	r_4349
	r_2774	r_4350
	r_2775	r_4351
	r_2776	r_4352
	r_2777	r_4353
	r_2778	r_4354
	r_2779	r_4357
	r_2780	r_4358
	r_2781	r_4359
	r_2782	r_4360
	r_2783	r_4361
	r_2784	r_4362
	r_2785	r_4363
	r_2786	r_4364
	r_2787	r_4365
	r_2788	r_4368
	r_2789	r_4369
	r_2790	r_4370
	r_2791	r_4371
	r_2792	r_4372
	r_2793	r_4373
	r_2794	r_4374
	r_2795	r_4375
	r_2796	r_4376
	r_2797	r_4377
	r_2798	r_4378
	r_2799	r_4379
	r_2800	r_4382
	r_2801	r_4383
	r_2802	r_4384
	r_2803	r_4385
	r_2804	r_4386
	r_2805	r_4387
	r_2806	r_4388
	r_2807	r_4389
	r_2808	r_4390
	r_2809	r_4391
	r_2810	r_4392
	r_2811	r_4398
	r_2820	r_4399
	r_2821	r_4400
	r_2822	r_4401
	r_2823	r_4402
	r_2824	r_4403
	r_2825	r_4404
	r_2826	r_4405
	r_2827	r_4408
	r_2836	r_4409
	r_2837	r_4411
	r_2838	r_4412
	r_2839	r_4413
	r_2840	r_4414
	r_2841	r_4415
	r_2842	r_4416
	r_2843	r_4417
	r_2844	r_4418
	r_2845	r_4419
	r_2846	r_4421
	r_2847	r_4423
	r_2848	r_4424
	r_2849	r_4425
	r_2850	r_4426
	r_2851	r_4428
	r_2852	r_4429
	r_2853	r_4430
	r_2854	r_4431
	r_2855	r_4432
	r_2856	r_4433
	r_2857	r_4434
	r_2858	r_4435
	r_2859	r_4436
	r_2860	r_4437
	r_2861	r_4438
	r_2862	r_4439
	r_2863	r_4441
	r_2864	r_4442
	r_2865	r_4443
	r_2866	r_4452
	r_2867	r_4457
	r_2868	r_4462
	r_2869	r_4464
	r_2870	r_4465
	r_2871	r_4468
	r_2872	r_4477
	r_2873	r_4479
	r_2874	r_4480
	r_2875	r_4494
	r_2876	r_4495
	r_2877	r_4498
	r_2878	r_4499
	r_2879	r_4503
	r_2880	r_4505
	r_2881	r_4508
	r_2882	r_4510
	r_2883	r_4511
	r_2884	r_4512
	r_2885	r_4513
	r_2886	r_4514
	r_2887	r_4515
	r_2888	r_4516
	r_2889	r_4517
	r_2890	r_4522
	r_2891	r_4528
	r_2892	r_4532
	r_2893	r_4533
	r_2894	r_4534
	r_2895	r_4535
	r_2896	r_4536
	r_2897	r_4537
	r_2898	r_4540
	r_2899	r_4541
	r_2900	r_4542
	r_2901	r_4544
	r_2902	r_4545
	r_2903	r_4546
	r_2904	r_4551
	r_2905	r_4553
	r_2906	r_4554
	r_2907	r_4559
	r_2908	r_4560
	r_2909	r_4561
	r_2910	r_4562
	r_2911	r_4563
	r_2912	r_4564
	r_2913	r_4565
	r_2914	r_4568
	r_2915	r_4569
	r_2916	r_4576
	r_2917	r_4577
	r_2918	r_4578
	r_2919	r_4579
	r_2920	r_4580
	r_2921	r_4585
	r_2922	r_4586
	r_2923
	r_2924
	r_2925
	r_2926
	r_2927
	r_2928
	r_2929
	r_2930
	r_2931
	r_2932
	r_2933
	r_2934
	r_2935
	r_2936
	r_2937
	r_2938
	r_2939
	r_2940
	r_2941
	r_2942
	r_2943
	r_2944
	r_2945
	r_2946
	r_2947
	r_2948
	r_2949
	r_2950
	r_2951
	r_2952
	r_2953
	r_2954
	r_2955
	r_2956
	r_2957
	r_2958
	r_2959
	r_2960
	r_2961
	r_2962
	r_2963
	r_2964
	r_2965
	r_2966
	r_2967
	r_2968
	r_2969
	r_2970
	r_2971
	r_2972
	r_2973
	r_2974
	r_2975
	r_2976
	r_2977
	r_2978
	r_2979
	r_2980
	r_2981
	r_2982
	r_2983
	r_2984
	r_2985
	r_2986
	r_2987
	r_2988
	r_2989
	r_2990
	r_2991
	r_2992
	r_2993
	r_2994
	r_2995
	r_2996
	r_2997
	r_2998
	r_2999
	r_3000
	r_3001
	r_3002
	r_3003
	r_3004
	r_3005
	r_3006
	r_3007
	r_3008
	r_3009
	r_3010
	r_3011
	r_3022
	r_3023
	r_3024
	r_3025
	r_3026
	r_3027
	r_3028
	r_3029
	r_3030
	r_3031
	r_3032
	r_3033
	r_3034
	r_3035
	r_3036
	r_3037
	r_3038
	r_3039
	r_3040
	r_3041
	r_3042
	r_3043
	r_3044
	r_3045
	r_3070
	r_3071
	r_3072
	r_3073
	r_3074
	r_3075
	r_3076
	r_3077
	r_3078
	r_3079
	r_3080
	r_3081
	r_3098
	r_3099
	r_3100
	r_3101
	r_3102
	r_3103
	r_3104
	r_3105
	r_3106
	r_3107
	r_3108
	r_3109
	r_3110
	r_3111
	r_3112
	r_3113
	r_3114
	r_3115
	r_3116
	r_3117
	r_3118
	r_3119
	r_3120
	r_3121
	r_3122
	r_3123
	r_3124
	r_3125
	r_3126
	r_3127
	r_3128
	r_3129
	r_3130
	r_3131
	r_3132
	r_3133
	r_3134
	r_3135
	r_3136
	r_3137
	r_3138
	r_3139
	r_3140
	r_3141
	r_3142
	r_3143
	r_3144
	r_3145
	r_3146
	r_3147
	r_3148
	r_3149
	r_3150
	r_3151
	r_3152
	r_3153
	r_3154
	r_3155
	r_3156
	r_3157
	r_3158
	r_3159
	r_3160
	r_3161
	r_3162
	r_3163
	r_3164
	r_3165
	r_3166
	r_3167
	r_3168
	r_3169
	r_3170
	r_3171
	r_3172
	r_3173
	r_3174
	r_3175
	r_3176
	r_3177
	r_3178
	r_3179
	r_3180
	r_3181
	r_3182
	r_3183
	r_3184
	r_3185
	r_3186
	r_3187
	r_3188
	r_3189
	r_3190
	r_3191
	r_3192
	r_3193
	r_3194
	r_3195
	r_3196
	r_3197
	r_3198
	r_3199
	r_3200
	r_3201
	r_3202
	r_3203
	r_3204
	r_3205
	r_3206
	r_3207
	r_3208
	r_3209
	r_3210
	r_3211
	r_3212
	r_3213
	r_3214
	r_3215
	r_3216
	r_3217
	r_3218
	r_3219
	r_3220
	r_3221
	r_3222
	r_3223
	r_3224
	r_3225
	r_3226
	r_3227
	r_3228
	r_3229
	r_3230
	r_3231
	r_3232
	r_3233
	r_3234
	r_3235
	r_3236
	r_3237
	r_3238
	r_3239
	r_3252
	r_3253
	r_3254
	r_3255
	r_3256
	r_3257
	r_3258
	r_3259
	r_3260
	r_3261
	r_3262
	r_3263
	r_3264
	r_3265
	r_3266
	r_3267
	r_3268
	r_3269
	r_3270
	r_3271
	r_3272
	r_3273
	r_3274
	r_3275
	r_3276
	r_3277
	r_3278
	r_3279
	r_3280
	r_3281
	r_3282
	r_3283
	r_3284
	r_3285
	r_3286
	r_3287
	r_3288
	r_3289
	r_3290
	r_3291
	r_3292
	r_3293
	r_3294
	r_3295
	r_3296
	r_3297
	r_3298
	r_3299
	r_3300
	r_3301
	r_3302
	r_3303
	r_3308
	r_3309
	r_3310
	r_3311
	r_3312
	r_3313
	r_3314
	r_3315
	r_3316
	r_3317
	r_3318
	r_3319
	r_3320
	r_3321
	r_3322
	r_3323
	r_3324
	r_3325
	r_3326
	r_3327
	r_3328
	r_3329
	r_3330
	r_3331
	r_4039
	r_4045
	r_0964
	r_1085
	r_1086
	r_1096
	r_1097
	r_1098
	r_1099
	r_1106
	r_1107
	r_1110
	r_1112
	r_1115
	r_1116
	r_1118
	r_1120
	r_1121
	r_1122
	r_1123
	r_1124
	r_1125
	r_1126
	r_1127
	r_1128
	r_1129
	r_1130
	r_1131
	r_1134
	r_1135
	r_1136
	r_1137
	r_1138
	r_1139
	r_1146
	r_1147
	r_1148
	r_1161
	r_1166
	r_1168
	r_1169
	r_1170
	r_1171
	r_1172
	r_1173
	r_1174
	r_1175
	r_1176
	r_1179
	r_1180
	r_1181
	r_1183
	r_1184
	r_1185
	r_1186
	r_1187
	r_1188
	r_1190
	r_1192
	r_1194
	r_1196
	r_1197
	r_1198
	r_1199
	r_1200
	r_1201
	r_1202
	r_1203
	r_1204
	r_1205
	r_1208
	r_1209
	r_1210
	r_1211
	r_1212
	r_1213
	r_1214
	r_1215
	r_1216
	r_1217
	r_1218
	r_1219
	r_1220
	r_1221
	r_1222
	r_1223
	r_1224
	r_1225
	r_1226
	r_1227
	r_1228
	r_1236
	r_1237
	r_1238
	r_1239
	r_1241
	r_1243
	r_1244
	r_1245
	r_1249
	r_1251
	r_1254
	r_1258
	r_1260
	r_1262
	r_1264
	r_1265
	r_1266
	r_1267
	r_1273
	r_1277
	r_1278
	r_2034
	r_2079
	r_2132
	r_2219
	r_2220
	r_2221
	r_2222
	r_2223
	r_2224
	r_2225
	r_2226
	r_2227
	r_2228
	r_3428
	r_3429
	r_3430
	r_3431
	r_3432
	r_3433
	r_3434
	r_3435
	r_3436
	r_3437
	r_3438
	r_3439
	r_3440
	r_3441
	r_3442
	r_3443
	r_3444
	r_3445
	r_3446
	r_3447
	r_3448
	r_3449
	r_3450
	r_3451
	r_3452
	r_3453
	r_3454
	r_3455
	r_3456
	r_3457
	r_3458
	r_3459
	r_3460
	r_3461
	r_3462
	r_3463
	r_3464
	r_3465
	r_3466
	r_3467
	r_3468
	r_3469
	r_3470
	r_3471
	r_3472
	r_3473
	r_3474
	r_3475
	r_3476
	r_3477
	r_3478
	r_3479
	r_3480
	r_3481
	r_3482
	r_3483
	r_3484
	r_3485
	r_3486
	r_3487
	r_3488
	r_3489
	r_3490
	r_3491
	r_3492
	r_3493
	r_3494
	r_3495
	r_3496
	r_3497
	r_3498
	r_3499
	r_3500
	r_3501
	r_3502
	r_3503
	r_3504
	r_3505
	r_3506
	r_3507
	r_1546
	r_1547
	r_1548
	r_1549
	r_1550
	r_1552
	r_1553
	r_1560
	r_1562
	r_1567
	r_1568
	r_1572
	r_1573
	r_1574
	r_1575
	r_1576
	r_1577
	r_1578
	r_1579
	r_1580
	r_1581
	r_1582
	r_1583
	r_1585
	r_1586
	r_1588
	r_1589
	r_1590
	r_1591
	r_1596
	r_1597
	r_1598
	r_1599
	r_1600
	r_1603
	r_1604
	r_1605
	r_1607
	r_1608
	r_1613
	r_1615
	r_1617
	r_1618
	r_1623
	r_1630
	r_1631
	r_1632
	r_1633
	r_1634
	r_1638
	r_1641
	r_1642
	r_1644
	r_1645
	r_1647
	r_1650
	r_1651
	r_1652
	r_1654
	r_1659
	r_1660
	r_1661
	r_1665
	r_1667
	r_1669
	r_1672
	r_1673
	r_1674
	r_1676
	r_1677
	r_1678
	r_1679
	r_1680
	r_1681
	r_1682
	r_1683
	r_1684
	r_1686
	r_1687
	r_1688
	r_1689
	r_1690
	r_1694
	r_1695
	r_1696
	r_1697
	r_1698
	r_1700
	r_1703
	r_1704
	r_1706
	r_1707
	r_1708
	r_1709
	r_1710
	r_1713
	r_1714
	r_1715
	r_1716
	r_1718
	r_1719
	r_1722
	r_1724
	r_1727
	r_1729
	r_1734
	r_1736
	r_1746
	r_1747
	r_1748
	r_1749
	r_1750
	r_1751
	r_1752
	r_1753
	r_1754
	r_1757
	r_1758
	r_1759
	r_1760
	r_1761
	r_1762
	r_1763
	r_1765
	r_1766
	r_1770
	r_1771
	r_1772
	r_1774
	r_1775
	r_1776
	r_1777
	r_1788
	r_1793
	r_1794
	r_1795
	r_1796
	r_1798
	r_1805
	r_1808
	r_1809
	r_1810
	r_1811
	r_1815
	r_1816
	r_1817
	r_1818
	r_1821
	r_1824
	r_1825
	r_1826
	r_1827
	r_1829
	r_1830
	r_1831
	r_1832
	r_1833
	r_1835
	r_1836
	r_1840
	r_1841
	r_1842
	r_1843
	r_1844
	r_1845
	r_1849
	r_1850
	r_1851
	r_1852
	r_1853
	r_1854
	r_1855
	r_1856
	r_1857
	r_1858
	r_1859
	r_1860
	r_1862
	r_1863
	r_1864
	r_1865
	r_1866
	r_1867
	r_1868
	r_1869
	r_1870
	r_1871
	r_1873
	r_1874
	r_1875
	r_1876
	r_1877
	r_1878
	r_1879
	r_1880
	r_1881
	r_1882
	r_1883
	r_1887
	r_1889
	r_1891
	r_1893
	r_1895
	r_1896
	r_1897
	r_1898
	r_1899
	r_1900
	r_1901
	r_1902
	r_1903
	r_1904
	r_1905
	r_1906
	r_1911
	r_1912
	r_1913
	r_1914
	r_1915
	r_1916
	r_1930
	r_1931
	r_1932
	r_1936
	r_1952
	r_1963
	r_1964
	r_1965
	r_1974
	r_1975
	r_1976
	r_1977
	r_1978
	r_1979
	r_1980
	r_1981
	r_1984
	r_1987
	r_1988
	r_1989
	r_1991
	r_1992
	r_1993
	r_1994
	r_1996
	r_1998
	r_2000
	r_2001
	r_2002
	r_2003
	r_2005
	r_2020
	r_2022
	r_2024
	r_2026
	r_2027
	r_2031
[truncated: 655 more rows]

## Sheet: Table S8
Table S8. Subsystems with reactions in relative trade-offs in the metabolic model of S. cerevisiae. Column A shows the subsystems which have some reactions in relative trade-offs, column B lists the subsystems with no reactions relative trade-off.
sometimes	never
Biosynthesis of secondary metabolites	2-Oxocarboxylic acid metabolism
Folate biosynthesis	ABC transporters
Glutathione metabolism	AGE-RAGE signaling pathway in diabetic complications
Glycine, serine and threonine metabolism	Alanine, aspartate and glutamate metabolism
Nicotinate and nicotinamide metabolism	Amino sugar and nucleotide sugar metabolism
Porphyrin and chlorophyll metabolism	Aminoacyl-tRNA biosynthesis
Purine metabolism	Arginine and proline metabolism
Pyrimidine metabolism	Arginine biosynthesis
Riboflavin metabolism	Atrazine degradation
Thiamine metabolism	Autophagy - other
Tryptophan metabolism	Autophagy - yeast
	Biosynthesis of amino acids
	Biosynthesis of antibiotics
	Biosynthesis of unsaturated fatty acids
	Biotin metabolism
	Butanoate metabolism
	C5-Branched dibasic acid metabolism
	Carbapenem biosynthesis
	Carbon metabolism
	Cell cycle - yeast
	Citrate cycle (TCA cycle)
	Cysteine and methionine metabolism
	Endocytosis
	Fatty acid biosynthesis
	Fatty acid degradation
	Fatty acid elongation
	Fatty acid metabolism
	Fructose and mannose metabolism
	Galactose metabolism
	Gluconeogenesis
	Glycerolipid metabolism
	Glycerophospholipid metabolism
	Glycolysis
	Glycosylphosphatidylinositol (GPI)-anchor biosynthesis
	Glyoxylate and dicarboxylate metabolism
	Histidine metabolism
	Inositol phosphate metabolism
	Longevity regulating pathway - multiple species
	Lysine biosynthesis
	Lysine degradation
	MAPK signaling pathway - yeast
	Mannose type O-glycan biosynthesis
	Meiosis - yeast
	Mitophagy - yeast
	Monobactam biosynthesis
	N-Glycan biosynthesis
	Nitrogen metabolism
	One carbon pool by folate
	Other types of O-glycan biosynthesis
	Oxidative phosphorylation
	Pentose and glucuronate interconversions
	Pentose phosphate pathway
	Peroxisome
	Phagosome
	Phenylalanine metabolism
	Phenylalanine, tyrosine and tryptophan biosynthesis
	Phosphatidylinositol signaling system
	Phosphonate and phosphinate metabolism
	Propanoate metabolism
	Pyruvate metabolism
	RNA degradation
	Selenocompound metabolism
	Sesquiterpenoid and triterpenoid biosynthesis
	Sphingolipid metabolism
	Starch and sucrose metabolism
	Steroid biosynthesis
	Sulfur metabolism
	Sulfur relay system
	Synthesis and degradation of ketone bodies
	Taurine and hypotaurine metabolism
	Terpenoid backbone biosynthesis
	Tyrosine metabolism
	Ubiquinone and other terpenoid-quinone biosynthesis
	Valine, leucine and isoleucine biosynthesis
	Valine, leucine and isoleucine degradation
	Various types of N-glycan biosynthesis
	Vitamin B6 metabolism

## Sheet: Table S9
Table S9. Protein involvement in relative trade-offs in the metabolic model of S. cerevisiae. Like Table S4, the columns show the E.C. numbers of reactions in trade-off and also with reactions that are not in any trade-off under different growth rates and carbon sources.
lb(bio) =90% opt		lb(bio) =95% opt		lb(bio) =99% opt		all
sometime in trade-off	not in trade-off	sometime in trade-off	not in trade-off	sometime in trade-off	not in trade-off	sometime in trade-off	not in trade-off
2.7.6.3	1.1.1.1	2.7.6.3	1.1.1.1	2.7.6.3	1.1.1.1	2.7.6.3	1.1.1.1
3.1.1.3	1.1.1.2	3.1.1.3	1.1.1.2	3.1.1.3	1.1.1.2	3.1.1.3	1.1.1.2
3.1.3.36	1.1.1.21	3.1.3.36	1.1.1.21	3.1.3.36	1.1.1.21	3.1.3.36	1.1.1.21
3.1.3.64	1.1.1.265	3.1.3.64	1.1.1.265	3.1.3.64	1.1.1.265	3.1.3.64	1.1.1.265
4.1.2.25	1.1.1.283	4.1.2.25	1.1.1.283	4.1.2.25	1.1.1.283	4.1.2.25	1.1.1.283
5.4.99.28	1.1.1.284	5.4.99.28	1.1.1.284	5.4.99.28	1.1.1.284	5.4.99.28	1.1.1.284
6.3.5.5	1.1.1.95	6.3.5.5	1.1.1.95	6.3.5.5	1.1.1.95	6.3.5.5	1.1.1.95
1.1.1.302	1.1.99.-	1.1.1.302	1.1.99.-	1.1.1.302	1.1.99.-	1.1.1.302	1.1.99.-
1.1.1.49	1.11.1.9	1.1.1.37	1.11.1.9	1.1.1.37	1.11.1.9	1.1.1.37	1.11.1.9
1.14.13.72	1.2.1.95	1.1.1.49	1.2.1.95	1.1.1.49	1.2.1.95	1.1.1.49	1.2.1.95
1.14.19.20	1.4.4.2	1.14.13.72	1.4.4.2	1.14.13.72	1.4.4.2	1.14.13.72	1.4.4.2
1.3.1.71	1.6.2.4	1.14.19.20	1.6.2.4	1.14.19.20	1.6.2.4	1.14.19.20	1.6.2.4
1.5.1.3	1.8.1.4	1.3.1.71	1.8.1.4	1.3.1.71	1.8.1.4	1.3.1.71	1.8.1.4
2.1.3.2	1.8.1.9	1.5.1.3	1.8.1.9	1.5.1.3	1.8.1.9	1.5.1.3	1.8.1.9
2.3.1.158	2.1.1.114	2.1.3.2	2.1.1.114	2.1.3.2	2.1.1.114	2.1.3.2	2.1.1.114
2.3.1.7	2.1.1.201	2.3.1.158	2.1.1.201	2.3.1.158	2.1.1.201	2.3.1.158	2.1.1.201
2.3.1.84	2.1.1.64	2.3.1.7	2.1.1.64	2.3.1.7	2.1.1.64	2.3.1.7	2.1.1.64
2.3.3.10	2.1.1.71	2.3.1.84	2.1.1.71	2.3.1.84	2.1.1.71	2.3.1.84	2.1.1.71
2.4.2.8	2.1.2.10	2.3.3.10	2.1.2.10	2.3.3.10	2.1.2.10	2.3.3.10	2.1.2.10
2.5.1.15	2.3.1.12	2.4.2.8	2.3.1.12	2.4.2.8	2.3.1.12	2.4.2.8	2.3.1.12
2.5.1.58	2.3.1.22	2.5.1.15	2.3.1.22	2.5.1.15	2.3.1.22	2.5.1.15	2.3.1.22
2.6.1.42	2.3.1.26	2.5.1.58	2.3.1.26	2.5.1.58	2.3.1.26	2.5.1.58	2.3.1.26
2.6.1.85	2.3.1.35	2.6.1.42	2.3.1.35	2.6.1.42	2.3.1.35	2.6.1.42	2.3.1.35
2.7.4.8	2.3.1.42	2.6.1.85	2.3.1.42	2.6.1.85	2.3.1.42	2.6.1.85	2.3.1.42
3.1.1.-	2.3.1.51	2.7.4.8	2.3.1.51	2.7.4.8	2.3.1.51	2.7.4.8	2.3.1.51
3.1.1.13	2.3.1.61	3.1.1.-	2.3.1.61	3.1.1.-	2.3.1.61	3.1.1.-	2.3.1.61
3.1.1.3	2.4.-.-	3.1.1.13	2.4.-.-	3.1.1.13	2.4.-.-	3.1.1.13	2.4.-.-
3.1.2.1	2.4.1.186	3.1.1.3	2.4.1.186	3.1.1.3	2.4.1.186	3.1.1.3	2.4.1.186
3.1.3.-	2.4.2.28	3.1.2.1	2.4.2.28	3.1.2.1	2.4.2.28	3.1.2.1	2.4.2.28
3.1.4.-	2.5.1.1	3.1.3.-	2.5.1.1	3.1.3.-	2.5.1.1	3.1.3.-	2.5.1.1
3.1.4.11	2.5.1.10	3.1.4.-	2.5.1.10	3.1.4.-	2.5.1.10	3.1.4.-	2.5.1.10
3.1.4.4	2.5.1.19	3.1.4.11	2.5.1.19	3.1.4.11	2.5.1.19	3.1.4.11	2.5.1.19
3.1.4.53	2.5.1.29	3.1.4.4	2.5.1.29	3.1.4.4	2.5.1.29	3.1.4.4	2.5.1.29
3.2.2.3	2.5.1.49	3.1.4.53	2.5.1.49	3.1.4.53	2.5.1.49	3.1.4.53	2.5.1.49
3.5.1.-	2.6.1.57	3.2.2.3	2.6.1.57	3.2.2.3	2.6.1.57	3.2.2.3	2.6.1.57
3.5.4.16	2.6.1.7	3.5.1.-	2.6.1.7	3.5.1.-	2.6.1.7	3.5.1.-	2.6.1.7
3.5.4.26	2.7.-.-	3.5.4.16	2.7.-.-	3.5.4.16	2.7.-.-	3.5.4.16	2.7.-.-
5.-.-.-	2.7.1.2	3.5.4.26	2.7.1.2	3.5.4.26	2.7.1.2	3.5.4.26	2.7.1.2
5.3.1.16	2.7.1.22	5.-.-.-	2.7.1.22	5.-.-.-	2.7.1.22	5.-.-.-	2.7.1.22
6.1.1.6	2.7.1.29	5.3.1.16	2.7.1.29	5.3.1.16	2.7.1.29	5.3.1.16	2.7.1.29
	2.7.1.50		2.7.1.50		2.7.1.50	6.1.1.6	2.7.1.50
	2.7.1.71		2.7.1.71		2.7.1.71		2.7.1.71
	2.7.1.82		2.7.1.82		2.7.1.82		2.7.1.82
	2.7.1.86		2.7.1.86		2.7.1.86		2.7.1.86
	2.7.11.1		2.7.11.1		2.7.11.1		2.7.11.1
	2.7.2.8		2.7.2.8		2.7.2.8		2.7.2.8
	2.7.4.24		2.7.4.24		2.7.4.24		2.7.4.24
	2.7.4.7		2.7.4.7		2.7.4.7		2.7.4.7
	2.7.7.18		2.7.7.18		2.7.7.18		2.7.7.18
	2.7.7.53		2.7.7.53		2.7.7.53		2.7.7.53
	2.7.8.2		2.7.8.2		2.7.8.2		2.7.8.2
	2.7.8.7		2.7.8.7		2.7.8.7		2.7.8.7
	3.1.3.12		3.1.3.12		3.1.3.12		3.1.3.12
	3.1.3.4		3.1.3.4		3.1.3.4		3.1.3.4
	3.1.3.54		3.1.3.54		3.1.3.54		3.1.3.54
	3.1.3.77		3.1.3.77		3.1.3.77		3.1.3.77
	3.1.3.81		3.1.3.81		3.1.3.81		3.1.3.81
	3.1.4.53		3.1.4.53		3.1.4.53		3.1.4.53
	3.1.7.6		3.1.7.6		3.1.7.6		3.1.7.6
	3.2.1.20		3.2.1.20		3.2.1.20		3.2.1.20
	3.2.1.33		3.2.1.33		3.2.1.33		3.2.1.33
	3.2.1.6		3.2.1.6		3.2.1.6		3.2.1.6
	3.2.2.3		3.2.2.3		3.2.2.3		3.2.2.3
	3.4.19.13		3.4.19.13		3.4.19.13		3.4.19.13
	3.5.4.10		3.5.4.10		3.5.4.10		3.5.4.10
	3.5.4.19		3.5.4.19		3.5.4.19		3.5.4.19
	3.5.4.9		3.5.4.9		3.5.4.9		3.5.4.9
	3.6.1.31		3.6.1.31		3.6.1.31		3.6.1.31
	3.6.1.52		3.6.1.52		3.6.1.52		3.6.1.52
	3.6.1.60		3.6.1.60		3.6.1.60		3.6.1.60
	3.6.3.14		3.6.3.14		3.6.3.14		3.6.3.14
	3.6.3.6		3.6.3.6		3.6.3.6		3.6.3.6
	4.1.1.1		4.1.1.1		4.1.1.1		4.1.1.1
	4.1.1.43		4.1.1.43		4.1.1.43		4.1.1.43
	4.1.1.74		4.1.1.74		4.1.1.74		4.1.1.74
	4.1.3.-		4.1.3.-		4.1.3.-		4.1.3.-
	4.1.3.27		4.1.3.27		4.1.3.27		4.1.3.27
	4.1.3.30		4.1.3.30		4.1.3.30		4.1.3.30
	4.2.1.10		4.2.1.10		4.2.1.10		4.2.1.10
	4.2.1.119		4.2.1.119		4.2.1.119		4.2.1.119
	4.2.3.4		4.2.3.4		4.2.3.4		4.2.3.4
	4.3.1.19		4.3.1.19		4.3.1.19		4.3.1.19
	4.99.1.4		4.99.1.4		4.99.1.4		4.99.1.4
	5.1.3.3		5.1.3.3		5.1.3.3		5.1.3.3
	5.4.2.7		5.4.2.7		5.4.2.7		5.4.2.7
	5.4.99.25		5.4.99.25		5.4.99.25		5.4.99.25
	5.4.99.44		5.4.99.44		5.4.99.44		5.4.99.44
	5.4.99.45		5.4.99.45		5.4.99.45		5.4.99.45
	6.3.4.10		6.3.4.10		6.3.4.10		6.3.4.10
	6.3.4.11		6.3.4.11		6.3.4.11		6.3.4.11
	6.3.4.13		6.3.4.13		6.3.4.13		6.3.4.13
	6.3.4.15		6.3.4.15		6.3.4.15		6.3.4.15
	6.3.4.3		6.3.4.3		6.3.4.3		6.3.4.3
	6.3.4.6		6.3.4.6		6.3.4.6		6.3.4.6
	6.3.4.9		6.3.4.9		6.3.4.9		6.3.4.9
	6.4.1.2		6.4.1.2		6.4.1.2		6.4.1.2
	1.-.-.-		1.-.-.-		1.-.-.-		1.-.-.-
	1.1.1.-		1.1.1.-		1.1.1.-		1.1.1.-
	1.1.1.1		1.1.1.1		1.1.1.1		1.1.1.1
	1.1.1.100		1.1.1.100		1.1.1.100		1.1.1.100
	1.1.1.101		1.1.1.101		1.1.1.101		1.1.1.101
	1.1.1.102		1.1.1.102		1.1.1.102		1.1.1.102
	1.1.1.116		1.1.1.116		1.1.1.116		1.1.1.116
	1.1.1.117		1.1.1.117		1.1.1.117		1.1.1.117
	1.1.1.14		1.1.1.14		1.1.1.14		1.1.1.14
	1.1.1.156		1.1.1.156		1.1.1.156		1.1.1.156
	1.1.1.169		1.1.1.169		1.1.1.169		1.1.1.169
	1.1.1.170		1.1.1.170		1.1.1.170		1.1.1.170
	1.1.1.2		1.1.1.2		1.1.1.2		1.1.1.2
	1.1.1.205		1.1.1.205		1.1.1.205		1.1.1.205
	1.1.1.23		1.1.1.23		1.1.1.23		1.1.1.23
	1.1.1.25		1.1.1.25		1.1.1.25		1.1.1.25
	1.1.1.270		1.1.1.270		1.1.1.270		1.1.1.270
	1.1.1.3		1.1.1.3		1.1.1.3		1.1.1.3
	1.1.1.330		1.1.1.330		1.1.1.330		1.1.1.330
	1.1.1.34		1.1.1.34		1.1.1.34		1.1.1.34
	1.1.1.37		1.1.1.38		1.1.1.38		1.1.1.38
	1.1.1.38		1.1.1.381		1.1.1.381		1.1.1.381
	1.1.1.381		1.1.1.399		1.1.1.399		1.1.1.399
	1.1.1.399		1.1.1.4		1.1.1.4		1.1.1.4
	1.1.1.4		1.1.1.41		1.1.1.41		1.1.1.41
	1.1.1.41		1.1.1.42		1.1.1.42		1.1.1.42
	1.1.1.42		1.1.1.44		1.1.1.44		1.1.1.44
	1.1.1.44		1.1.1.8		1.1.1.8		1.1.1.8
	1.1.1.8		1.1.1.85		1.1.1.85		1.1.1.85
	1.1.1.85		1.1.1.86		1.1.1.86		1.1.1.86
	1.1.1.86		1.1.1.87		1.1.1.87		1.1.1.87
	1.1.1.87		1.1.1.9		1.1.1.9		1.1.1.9
	1.1.1.9		1.1.1.n12		1.1.1.n12		1.1.1.n12
	1.1.1.n12		1.1.2.3		1.1.2.3		1.1.2.3
	1.1.2.3		1.1.2.4		1.1.2.4		1.1.2.4
	1.1.2.4		1.1.3.37		1.1.3.37		1.1.3.37
	1.1.3.37		1.1.5.3		1.1.5.3		1.1.5.3
	1.1.5.3		1.10.2.2		1.10.2.2		1.10.2.2
	1.10.2.2		1.11.1.15		1.11.1.15		1.11.1.15
	1.11.1.15		1.11.1.5		1.11.1.5		1.11.1.5
	1.11.1.5		1.11.1.6		1.11.1.6		1.11.1.6
	1.11.1.6		1.13.11.52		1.13.11.52		1.13.11.52
	1.13.11.52		1.13.11.54		1.13.11.54		1.13.11.54
	1.13.11.54		1.13.11.6		1.13.11.6		1.13.11.6
	1.13.11.6		1.14.11.-		1.14.11.-		1.14.11.-
	1.14.11.-		1.14.13.-		1.14.13.-		1.14.13.-
	1.14.13.-		1.14.13.70		1.14.13.70		1.14.13.70
	1.14.13.70		1.14.13.9		1.14.13.9		1.14.13.9
	1.14.13.9		1.14.14.-		1.14.14.-		1.14.14.-
	1.14.14.-		1.14.14.17		1.14.14.17		1.14.14.17
	1.14.14.17		1.14.19.1		1.14.19.1		1.14.19.1
	1.14.19.1		1.14.19.41		1.14.19.41		1.14.19.41
	1.14.19.41		1.17.4.1		1.17.4.1		1.17.4.1
	1.17.4.1		1.18.1.6		1.18.1.6		1.18.1.6
	1.18.1.6		1.2.1.11		1.2.1.11		1.2.1.11
	1.2.1.11		1.2.1.12		1.2.1.12		1.2.1.12
	1.2.1.12		1.2.1.16		1.2.1.16		1.2.1.16
	1.2.1.16		1.2.1.2		1.2.1.2		1.2.1.2
	1.2.1.2		1.2.1.3		1.2.1.3		1.2.1.3
	1.2.1.3		1.2.1.31		1.2.1.31		1.2.1.31
	1.2.1.31		1.2.1.38		1.2.1.38		1.2.1.38
	1.2.1.38		1.2.1.4		1.2.1.4		1.2.1.4
	1.2.1.4		1.2.1.41		1.2.1.41		1.2.1.41
	1.2.1.41		1.2.1.5		1.2.1.5		1.2.1.5
	1.2.1.5		1.2.1.88		1.2.1.88		1.2.1.88
	1.2.1.88		1.2.4.1		1.2.4.1		1.2.4.1
	1.2.4.1		1.2.4.2		1.2.4.2		1.2.4.2
	1.2.4.2		1.3.1.104		1.3.1.104		1.3.1.104
	1.3.1.104		1.3.1.13		1.3.1.13		1.3.1.13
	1.3.1.13		1.3.1.34		1.3.1.34		1.3.1.34
	1.3.1.34		1.3.1.6		1.3.1.6		1.3.1.6
	1.3.1.6		1.3.1.70		1.3.1.70		1.3.1.70
	1.3.1.70		1.3.1.76		1.3.1.76		1.3.1.76
	1.3.1.76		1.3.1.93		1.3.1.93		1.3.1.93
	1.3.1.93		1.3.3.3		1.3.3.3		1.3.3.3
	1.3.3.3		1.3.3.4		1.3.3.4		1.3.3.4
	1.3.3.4		1.3.3.6		1.3.3.6		1.3.3.6
	1.3.3.6		1.3.5.1		1.3.5.1		1.3.5.1
	1.3.5.1		1.3.98.1		1.3.98.1		1.3.98.1
	1.3.98.1		1.4.1.14		1.4.1.14		1.4.1.14
	1.4.1.14		1.4.1.2		1.4.1.2		1.4.1.2
	1.4.1.2		1.4.1.4		1.4.1.4		1.4.1.4
	1.4.1.4		1.4.3.5		1.4.3.5		1.4.3.5
	1.4.3.5		1.4.4.2		1.4.4.2		1.4.4.2
	1.4.4.2		1.5.1.10		1.5.1.10		1.5.1.10
	1.5.1.10		1.5.1.15		1.5.1.15		1.5.1.15
	1.5.1.15		1.5.1.2		1.5.1.2		1.5.1.2
	1.5.1.2		1.5.1.20		1.5.1.20		1.5.1.20
	1.5.1.20		1.5.1.39		1.5.1.39		1.5.1.39
	1.5.1.39		1.5.1.5		1.5.1.5		1.5.1.5
	1.5.1.5		1.5.1.7		1.5.1.7		1.5.1.7
	1.5.1.7		1.5.3.17		1.5.3.17		1.5.3.17
	1.5.3.17		1.5.5.2		1.5.5.2		1.5.5.2
	1.5.5.2		1.6.5.9		1.6.5.9		1.6.5.9
	1.6.5.9		1.8.1.2		1.8.1.2		1.8.1.2
	1.8.1.2		1.8.1.7		1.8.1.7		1.8.1.7
	1.8.1.7		1.8.1.9		1.8.1.9		1.8.1.9
	1.8.1.9		1.8.4.8		1.8.4.8		1.8.4.8
	1.8.4.8		1.9.3.1		1.9.3.1		1.9.3.1
	1.9.3.1		2.-.-.-		2.-.-.-		2.-.-.-
	2.-.-.-		2.1.1.-		2.1.1.-		2.1.1.-
	2.1.1.-		2.1.1.10		2.1.1.10		2.1.1.10
	2.1.1.10		2.1.1.107		2.1.1.107		2.1.1.107
	2.1.1.107		2.1.1.14		2.1.1.14		2.1.1.14
	2.1.1.14		2.1.1.145		2.1.1.145		2.1.1.145
	2.1.1.145		2.1.1.17		2.1.1.17		2.1.1.17
	2.1.1.17		2.1.1.314		2.1.1.314		2.1.1.314
	2.1.1.314		2.1.1.41		2.1.1.41		2.1.1.41
	2.1.1.41		2.1.1.45		2.1.1.45		2.1.1.45
	2.1.1.45		2.1.2.1		2.1.2.1		2.1.2.1
	2.1.2.1		2.1.2.11		2.1.2.11		2.1.2.11
	2.1.2.11		2.1.2.2		2.1.2.2		2.1.2.2
	2.1.2.2		2.1.2.3		2.1.2.3		2.1.2.3
	2.1.2.3		2.1.2.9		2.1.2.9		2.1.2.9
	2.1.2.9		2.1.3.3		2.1.3.3		2.1.3.3
	2.1.3.3		2.2.1.1		2.2.1.1		2.2.1.1
	2.2.1.1		2.2.1.2		2.2.1.2		2.2.1.2
	2.2.1.2		2.2.1.6		2.2.1.6		2.2.1.6
	2.2.1.6		2.3.-.-		2.3.-.-		2.3.-.-
	2.3.-.-		2.3.1.1		2.3.1.1		2.3.1.1
	2.3.1.1		2.3.1.15		2.3.1.15		2.3.1.15
	2.3.1.15		2.3.1.16		2.3.1.16		2.3.1.16
	2.3.1.16		2.3.1.199		2.3.1.199		2.3.1.199
	2.3.1.199		2.3.1.20		2.3.1.20		2.3.1.20
	2.3.1.20		2.3.1.23		2.3.1.23		2.3.1.23
	2.3.1.23		2.3.1.24		2.3.1.24		2.3.1.24
	2.3.1.24		2.3.1.26		2.3.1.26		2.3.1.26
	2.3.1.26		2.3.1.31		2.3.1.31		2.3.1.31
	2.3.1.31		2.3.1.37		2.3.1.37		2.3.1.37
	2.3.1.37		2.3.1.39		2.3.1.39		2.3.1.39
	2.3.1.39		2.3.1.4		2.3.1.4		2.3.1.4
	2.3.1.4		2.3.1.41		2.3.1.41		2.3.1.41
	2.3.1.41		2.3.1.50		2.3.1.50		2.3.1.50
	2.3.1.50		2.3.1.51		2.3.1.51		2.3.1.51
	2.3.1.51		2.3.1.86		2.3.1.86		2.3.1.86
	2.3.1.86		2.3.1.9		2.3.1.9		2.3.1.9
	2.3.1.9		2.3.2.2		2.3.2.2		2.3.2.2
	2.3.2.2		2.3.3.1		2.3.3.1		2.3.3.1
	2.3.3.1		2.3.3.13		2.3.3.13		2.3.3.13
	2.3.3.13		2.3.3.14		2.3.3.14		2.3.3.14
	2.3.3.14		2.3.3.16		2.3.3.16		2.3.3.16
	2.3.3.16		2.3.3.9		2.3.3.9		2.3.3.9
	2.3.3.9		2.4.1.-		2.4.1.-		2.4.1.-
	2.4.1.-		2.4.1.1		2.4.1.1		2.4.1.1
	2.4.1.1		2.4.1.109		2.4.1.109		2.4.1.109
	2.4.1.109		2.4.1.11		2.4.1.11		2.4.1.11
	2.4.1.11		2.4.1.142		2.4.1.142		2.4.1.142
	2.4.1.142		2.4.1.15		2.4.1.15		2.4.1.15
	2.4.1.15		2.4.1.16		2.4.1.16		2.4.1.16
	2.4.1.16		2.4.1.173		2.4.1.173		2.4.1.173
	2.4.1.173		2.4.1.25		2.4.1.25		2.4.1.25
	2.4.1.25		2.4.1.34		2.4.1.34		2.4.1.34
	2.4.1.34		2.4.1.83		2.4.1.83		2.4.1.83
	2.4.1.83		2.4.2.-		2.4.2.-		2.4.2.-
	2.4.2.-		2.4.2.1		2.4.2.1		2.4.2.1
	2.4.2.1		2.4.2.10		2.4.2.10		2.4.2.10
	2.4.2.10		2.4.2.14		2.4.2.14		2.4.2.14
	2.4.2.14		2.4.2.17		2.4.2.17		2.4.2.17
	2.4.2.17		2.4.2.18		2.4.2.18		2.4.2.18
	2.4.2.18		2.4.2.19		2.4.2.19		2.4.2.19
	2.4.2.19		2.4.2.28		2.4.2.28		2.4.2.28
	2.4.2.28		2.4.2.7		2.4.2.7		2.4.2.7
	2.4.2.7		2.4.2.9		2.4.2.9		2.4.2.9
	2.4.2.9		2.5.1.-		2.5.1.-		2.5.1.-
	2.5.1.-		2.5.1.1		2.5.1.1		2.5.1.1
	2.5.1.1		2.5.1.16		2.5.1.16		2.5.1.16
	2.5.1.16		2.5.1.21		2.5.1.21		2.5.1.21
	2.5.1.21		2.5.1.22		2.5.1.22		2.5.1.22
	2.5.1.22		2.5.1.3		2.5.1.3		2.5.1.3
	2.5.1.3		2.5.1.39		2.5.1.39		2.5.1.39
	2.5.1.39		2.5.1.46		2.5.1.46		2.5.1.46
	2.5.1.46		2.5.1.47		2.5.1.47		2.5.1.47
	2.5.1.47		2.5.1.48		2.5.1.48		2.5.1.48
	2.5.1.48		2.5.1.54		2.5.1.54		2.5.1.54
	2.5.1.54		2.5.1.6		2.5.1.6		2.5.1.6
	2.5.1.6		2.5.1.61		2.5.1.61		2.5.1.61
	2.5.1.61		2.5.1.78		2.5.1.78		2.5.1.78
	2.5.1.78		2.5.1.87		2.5.1.87		2.5.1.87
	2.5.1.87		2.5.1.9		2.5.1.9		2.5.1.9
	2.5.1.9		2.6.1.1		2.6.1.1		2.6.1.1
	2.6.1.1		2.6.1.11		2.6.1.11		2.6.1.11
	2.6.1.11		2.6.1.13		2.6.1.13		2.6.1.13
	2.6.1.13		2.6.1.16		2.6.1.16		2.6.1.16
	2.6.1.16		2.6.1.19		2.6.1.19		2.6.1.19
	2.6.1.19		2.6.1.2		2.6.1.2		2.6.1.2
	2.6.1.2		2.6.1.39		2.6.1.39		2.6.1.39
	2.6.1.39		2.6.1.44		2.6.1.44		2.6.1.44
	2.6.1.44		2.6.1.52		2.6.1.52		2.6.1.52
	2.6.1.52		2.6.1.57		2.6.1.57		2.6.1.57
	2.6.1.57		2.6.1.62		2.6.1.62		2.6.1.62
	2.6.1.62		2.6.1.7		2.6.1.7		2.6.1.7
	2.6.1.7		2.6.1.9		2.6.1.9		2.6.1.9
	2.6.1.9		2.7.1.1		2.7.1.1		2.7.1.1
	2.7.1.1		2.7.1.105		2.7.1.105		2.7.1.105
	2.7.1.105		2.7.1.108		2.7.1.108		2.7.1.108
	2.7.1.108		2.7.1.11		2.7.1.11		2.7.1.11
	2.7.1.11		2.7.1.137		2.7.1.137		2.7.1.137
	2.7.1.137		2.7.1.15		2.7.1.15		2.7.1.15
	2.7.1.15		2.7.1.150		2.7.1.150		2.7.1.150
	2.7.1.150		2.7.1.151		2.7.1.151		2.7.1.151
	2.7.1.151		2.7.1.158		2.7.1.158		2.7.1.158
	2.7.1.158		2.7.1.17		2.7.1.17		2.7.1.17
	2.7.1.17		2.7.1.173		2.7.1.173		2.7.1.173
	2.7.1.173		2.7.1.174		2.7.1.174		2.7.1.174
	2.7.1.174		2.7.1.20		2.7.1.20		2.7.1.20
	2.7.1.20		2.7.1.23		2.7.1.23		2.7.1.23
	2.7.1.23		2.7.1.24		2.7.1.24		2.7.1.24
	2.7.1.24		2.7.1.25		2.7.1.25		2.7.1.25
	2.7.1.25		2.7.1.26		2.7.1.26		2.7.1.26
	2.7.1.26		2.7.1.28		2.7.1.28		2.7.1.28
	2.7.1.28		2.7.1.30		2.7.1.30		2.7.1.30
	2.7.1.30		2.7.1.32		2.7.1.32		2.7.1.32
	2.7.1.32		2.7.1.33		2.7.1.33		2.7.1.33
	2.7.1.33		2.7.1.35		2.7.1.35		2.7.1.35
	2.7.1.35		2.7.1.36		2.7.1.36		2.7.1.36
	2.7.1.36		2.7.1.39		2.7.1.39		2.7.1.39
	2.7.1.39		2.7.1.40		2.7.1.40		2.7.1.40
	2.7.1.40		2.7.1.48		2.7.1.48		2.7.1.48
	2.7.1.48		2.7.1.49		2.7.1.49		2.7.1.49
	2.7.1.49		2.7.1.6		2.7.1.6		2.7.1.6
	2.7.1.6		2.7.1.67		2.7.1.67		2.7.1.67
	2.7.1.67		2.7.1.68		2.7.1.68		2.7.1.68
	2.7.1.68		2.7.1.91		2.7.1.91		2.7.1.91
	2.7.1.91		2.7.2.11		2.7.2.11		2.7.2.11
	2.7.2.11		2.7.2.3		2.7.2.3		2.7.2.3
	2.7.2.3		2.7.2.4		2.7.2.4		2.7.2.4
	2.7.2.4		2.7.4.10		2.7.4.10		2.7.4.10
	2.7.4.10		2.7.4.14		2.7.4.14		2.7.4.14
	2.7.4.14		2.7.4.2		2.7.4.2		2.7.4.2
	2.7.4.2		2.7.4.21		2.7.4.21		2.7.4.21
	2.7.4.21		2.7.4.3		2.7.4.3		2.7.4.3
	2.7.4.3		2.7.4.6		2.7.4.6		2.7.4.6
	2.7.4.6		2.7.4.9		2.7.4.9		2.7.4.9
	2.7.4.9		2.7.6.1		2.7.6.1		2.7.6.1
	2.7.6.1		2.7.6.2		2.7.6.2		2.7.6.2
	2.7.6.2		2.7.7.1		2.7.7.1		2.7.7.1
	2.7.7.1		2.7.7.12		2.7.7.12		2.7.7.12
	2.7.7.12		2.7.7.13		2.7.7.13		2.7.7.13
	2.7.7.13		2.7.7.14		2.7.7.14		2.7.7.14
	2.7.7.14		2.7.7.15		2.7.7.15		2.7.7.15
	2.7.7.15		2.7.7.2		2.7.7.2		2.7.7.2
	2.7.7.2		2.7.7.23		2.7.7.23		2.7.7.23
	2.7.7.23		2.7.7.3		2.7.7.3		2.7.7.3
	2.7.7.3		2.7.7.4		2.7.7.4		2.7.7.4
	2.7.7.4		2.7.7.41		2.7.7.41		2.7.7.41
	2.7.7.41		2.7.7.5		2.7.7.5		2.7.7.5
	2.7.7.5		2.7.7.9		2.7.7.9		2.7.7.9
	2.7.7.9		2.7.8.1		2.7.8.1		2.7.8.1
	2.7.8.1		2.7.8.11		2.7.8.11		2.7.8.11
	2.7.8.11		2.7.8.41		2.7.8.41		2.7.8.41
	2.7.8.41		2.7.8.5		2.7.8.5		2.7.8.5
	2.7.8.5		2.7.8.7		2.7.8.7		2.7.8.7
	2.7.8.7		2.7.8.8		2.7.8.8		2.7.8.8
	2.7.8.8		2.8.1.6		2.8.1.6		2.8.1.6
	2.8.1.6		3.1.-.-		3.1.-.-		3.1.-.-
	3.1.-.-		3.1.1.23		3.1.1.23		3.1.1.23
	3.1.1.23		3.1.1.31		3.1.1.31		3.1.1.31
	3.1.1.31		3.1.1.5		3.1.1.5		3.1.1.5
	3.1.1.5		3.1.2.12		3.1.2.12		3.1.2.12
	3.1.2.12		3.1.2.2		3.1.2.2		3.1.2.2
	3.1.2.2		3.1.2.6		3.1.2.6		3.1.2.6
	3.1.2.6		3.1.3.1		3.1.3.1		3.1.3.1
	3.1.3.1		3.1.3.11		3.1.3.11		3.1.3.11
	3.1.3.11		3.1.3.15		3.1.3.15		3.1.3.15
	3.1.3.15		3.1.3.2		3.1.3.2		3.1.3.2
	3.1.3.2		3.1.3.21		3.1.3.21		3.1.3.21
	3.1.3.21		3.1.3.25		3.1.3.25		3.1.3.25
	3.1.3.25		3.1.3.27		3.1.3.27		3.1.3.27
	3.1.3.27		3.1.3.3		3.1.3.3		3.1.3.3
	3.1.3.3		3.1.3.36		3.1.3.36		3.1.3.36
	3.1.3.36		3.1.3.37		3.1.3.37		3.1.3.37
	3.1.3.37		3.1.3.4		3.1.3.4		3.1.3.4
	3.1.3.4		3.1.3.46		3.1.3.46		3.1.3.46
	3.1.3.46		3.1.3.7		3.1.3.7		3.1.3.7
	3.1.3.7		3.1.3.99		3.1.3.99		3.1.3.99
	3.1.3.99		3.1.4.17		3.1.4.17		3.1.4.17
	3.1.4.17		3.1.4.37		3.1.4.37		3.1.4.37
	3.1.4.37		3.1.4.46		3.1.4.46		3.1.4.46
	3.1.4.46		3.2.1.10		3.2.1.10		3.2.1.10
	3.2.1.10		3.2.1.15		3.2.1.15		3.2.1.15
	3.2.1.15		3.2.1.26		3.2.1.26		3.2.1.26
	3.2.1.26		3.2.1.28		3.2.1.28		3.2.1.28
	3.2.1.28		3.2.1.3		3.2.1.3		3.2.1.3
	3.2.1.3		3.2.1.58		3.2.1.58		3.2.1.58
	3.2.1.58		3.3.1.1		3.3.1.1		3.3.1.1
	3.3.1.1		3.3.2.6		3.3.2.6		3.3.2.6
	3.3.2.6		3.5.1.1		3.5.1.1		3.5.1.1
	3.5.1.1		3.5.1.19		3.5.1.19		3.5.1.19
	3.5.1.19		3.5.1.41		3.5.1.41		3.5.1.41
	3.5.1.41		3.5.1.54		3.5.1.54		3.5.1.54
	3.5.1.54		3.5.1.89		3.5.1.89		3.5.1.89
	3.5.1.89		3.5.1.9		3.5.1.9		3.5.1.9
	3.5.1.9		3.5.2.3		3.5.2.3		3.5.2.3
	3.5.2.3		3.5.2.5		3.5.2.5		3.5.2.5
	3.5.2.5		3.5.3.1		3.5.3.1		3.5.3.1
	3.5.3.1		3.5.3.4		3.5.3.4		3.5.3.4
	3.5.3.4		3.5.4.1		3.5.4.1		3.5.4.1
	3.5.4.1		3.5.4.12		3.5.4.12		3.5.4.12
	3.5.4.12		3.5.4.2		3.5.4.2		3.5.4.2
	3.5.4.2		3.5.4.25		3.5.4.25		3.5.4.25
	3.5.4.25		3.5.4.3		3.5.4.3		3.5.4.3
	3.5.4.3		3.5.4.5		3.5.4.5		3.5.4.5
	3.5.4.5		3.5.4.6		3.5.4.6		3.5.4.6
	3.5.4.6		3.6.-.-		3.6.-.-		3.6.-.-
	3.6.-.-		3.6.1.1		3.6.1.1		3.6.1.1
	3.6.1.1		3.6.1.22		3.6.1.22		3.6.1.22
	3.6.1.22		3.6.1.23		3.6.1.23		3.6.1.23
	3.6.1.23		3.6.1.29		3.6.1.29		3.6.1.29
	3.6.1.29		3.6.1.42		3.6.1.42		3.6.1.42
	3.6.1.42		3.6.1.5		3.6.1.5		3.6.1.5
	3.6.1.5		3.6.1.52		3.6.1.52		3.6.1.52
	3.6.1.52		3.6.3.14		3.6.3.14		3.6.3.14
	3.6.3.14		3.7.1.3		3.7.1.3		3.7.1.3
	3.7.1.3		4.1.1.-		4.1.1.-		4.1.1.-
	4.1.1.-		4.1.1.15		4.1.1.15		4.1.1.15
	4.1.1.15		4.1.1.17		4.1.1.17		4.1.1.17
	4.1.1.17		4.1.1.21		4.1.1.21		4.1.1.21
	4.1.1.21		4.1.1.23		4.1.1.23		4.1.1.23
	4.1.1.23		4.1.1.33		4.1.1.33		4.1.1.33
	4.1.1.33		4.1.1.36		4.1.1.36		4.1.1.36
	4.1.1.36		4.1.1.37		4.1.1.37		4.1.1.37
	4.1.1.37		4.1.1.43		4.1.1.43		4.1.1.43
	4.1.1.43		4.1.1.48		4.1.1.48		4.1.1.48
	4.1.1.48		4.1.1.49		4.1.1.49		4.1.1.49
	4.1.1.49		4.1.1.50		4.1.1.50		4.1.1.50
	4.1.1.50		4.1.1.65		4.1.1.65		4.1.1.65
	4.1.1.65		4.1.2.13		4.1.2.13		4.1.2.13
	4.1.2.13		4.1.2.27		4.1.2.27		4.1.2.27
	4.1.2.27		4.1.2.48		4.1.2.48		4.1.2.48
	4.1.2.48		4.1.3.1		4.1.3.1		4.1.3.1
	4.1.3.1		4.1.3.27		4.1.3.27		4.1.3.27
	4.1.3.27		4.1.3.30		4.1.3.30		4.1.3.30
	4.1.3.30		4.1.3.38		4.1.3.38		4.1.3.38
	4.1.3.38		4.1.99.12		4.1.99.12		4.1.99.12
	4.1.99.12		4.2.1.-		4.2.1.-		4.2.1.-
	4.2.1.-		4.2.1.11		4.2.1.11		4.2.1.11
	4.2.1.11		4.2.1.134		4.2.1.134		4.2.1.134
	4.2.1.134		4.2.1.19		4.2.1.19		4.2.1.19
	4.2.1.19		4.2.1.2		4.2.1.2		4.2.1.2
	4.2.1.2		4.2.1.20		4.2.1.20		4.2.1.20
	4.2.1.20		4.2.1.22		4.2.1.22		4.2.1.22
	4.2.1.22		4.2.1.24		4.2.1.24		4.2.1.24
	4.2.1.24		4.2.1.3		4.2.1.3		4.2.1.3
	4.2.1.3		4.2.1.33		4.2.1.33		4.2.1.33
	4.2.1.33		4.2.1.36		4.2.1.36		4.2.1.36
	4.2.1.36		4.2.1.51		4.2.1.51		4.2.1.51
	4.2.1.51		4.2.1.75		4.2.1.75		4.2.1.75
	4.2.1.75		4.2.1.79		4.2.1.79		4.2.1.79
	4.2.1.79		4.2.1.9		4.2.1.9		4.2.1.9
	4.2.1.9		4.2.3.1		4.2.3.1		4.2.3.1
	4.2.3.1		4.2.3.5		4.2.3.5		4.2.3.5
	4.2.3.5		4.3.1.17		4.3.1.17		4.3.1.17
	4.3.1.17		4.3.1.19		4.3.1.19		4.3.1.19
	4.3.1.19		4.3.2.1		4.3.2.1		4.3.2.1
	4.3.2.1		4.3.2.2		4.3.2.2		4.3.2.2
	4.3.2.2		4.3.2.3		4.3.2.3		4.3.2.3
	4.3.2.3		4.4.1.1		4.4.1.1		4.4.1.1
	4.4.1.1		4.4.1.5		4.4.1.5		4.4.1.5
	4.4.1.5		4.4.1.8		4.4.1.8		4.4.1.8
	4.4.1.8		4.6.1.1		4.6.1.1		4.6.1.1
	4.6.1.1		4.99.1.1		4.99.1.1		4.99.1.1
	4.99.1.1		5.1.3.1		5.1.3.1		5.1.3.1
	5.1.3.1		5.1.3.2		5.1.3.2		5.1.3.2
	5.1.3.2		5.3.1.1		5.3.1.1		5.3.1.1
	5.3.1.1		5.3.1.24		5.3.1.24		5.3.1.24
	5.3.1.24		5.3.1.6		5.3.1.6		5.3.1.6
	5.3.1.6		5.3.1.8		5.3.1.8		5.3.1.8
	5.3.1.8		5.3.1.9		5.3.1.9		5.3.1.9
	5.3.1.9		5.3.3.-		5.3.3.-		5.3.3.-
	5.3.3.-		5.3.3.2		5.3.3.2		5.3.3.2
	5.3.3.2		5.3.3.8		5.3.3.8		5.3.3.8
	5.3.3.8		5.4.2.11		5.4.2.11		5.4.2.11
	5.4.2.11		5.4.2.2		5.4.2.2		5.4.2.2
	5.4.2.2		5.4.2.3		5.4.2.3		5.4.2.3
	5.4.2.3		5.4.2.8		5.4.2.8		5.4.2.8
	5.4.2.8		5.4.99.-		5.4.99.-		5.4.99.-
	5.4.99.-		5.4.99.5		5.4.99.5		5.4.99.5
	5.4.99.5		5.4.99.7		5.4.99.7		5.4.99.7
	5.4.99.7		5.5.1.4		5.5.1.4		5.5.1.4
	5.5.1.4		6.1.1.1		6.1.1.1		6.1.1.1
	6.1.1.1		6.1.1.10		6.1.1.10		6.1.1.10
	6.1.1.10		6.1.1.11		6.1.1.11		6.1.1.11
	6.1.1.11		6.1.1.12		6.1.1.12		6.1.1.12
	6.1.1.12		6.1.1.14		6.1.1.14		6.1.1.14
	6.1.1.14		6.1.1.15		6.1.1.15		6.1.1.15
	6.1.1.15		6.1.1.16		6.1.1.16		6.1.1.16
	6.1.1.16		6.1.1.17		6.1.1.17		6.1.1.17
	6.1.1.17		6.1.1.18		6.1.1.18		6.1.1.18
	6.1.1.18		6.1.1.19		6.1.1.19		6.1.1.19
	6.1.1.19		6.1.1.2		6.1.1.2		6.1.1.2
	6.1.1.2		6.1.1.20		6.1.1.20		6.1.1.20
	6.1.1.20		6.1.1.21		6.1.1.21		6.1.1.21
	6.1.1.21		6.1.1.22		6.1.1.22		6.1.1.22
	6.1.1.22		6.1.1.3		6.1.1.3		6.1.1.3
	6.1.1.3		6.1.1.4		6.1.1.4		6.1.1.4
	6.1.1.4		6.1.1.5		6.1.1.5		6.1.1.5
	6.1.1.5		6.1.1.6		6.1.1.6		6.1.1.7
	6.1.1.7		6.1.1.7		6.1.1.7		6.1.1.9
	6.1.1.9		6.1.1.9		6.1.1.9		6.2.1.1
	6.2.1.1		6.2.1.1		6.2.1.1		6.2.1.3
	6.2.1.3		6.2.1.3		6.2.1.3		6.2.1.5
	6.2.1.5		6.2.1.5		6.2.1.5		6.3.1.2
	6.3.1.2		6.3.1.2		6.3.1.2		6.3.2.1
	6.3.2.1		6.3.2.1		6.3.2.1		6.3.2.12
	6.3.2.12		6.3.2.12		6.3.2.12		6.3.2.17
	6.3.2.17		6.3.2.17		6.3.2.17		6.3.2.2
	6.3.2.2		6.3.2.2		6.3.2.2		6.3.2.3
	6.3.2.3		6.3.2.3		6.3.2.3		6.3.2.5
	6.3.2.5		6.3.2.5		6.3.2.5		6.3.2.6
	6.3.2.6		6.3.2.6		6.3.2.6		6.3.3.1
	6.3.3.1		6.3.3.1		6.3.3.1		6.3.3.2
	6.3.3.2		6.3.3.2		6.3.3.2		6.3.3.3
	6.3.3.3		6.3.3.3		6.3.3.3		6.3.4.-
	6.3.4.-		6.3.4.-		6.3.4.-		6.3.4.14
	6.3.4.14		6.3.4.14		6.3.4.14		6.3.4.2
	6.3.4.2		6.3.4.2		6.3.4.2		6.3.4.21
	6.3.4.21		6.3.4.21		6.3.4.21		6.3.4.4
	6.3.4.4		6.3.4.4		6.3.4.4		6.3.4.5
	6.3.4.5		6.3.4.5		6.3.4.5		6.3.5.1
	6.3.5.1		6.3.5.1		6.3.5.1		6.3.5.2
	6.3.5.2		6.3.5.2		6.3.5.2		6.3.5.3
	6.3.5.3		6.3.5.3		6.3.5.3		6.3.5.4
	6.3.5.4		6.3.5.4		6.3.5.4		6.3.5.7
	6.3.5.7		6.3.5.7		6.3.5.7		6.4.1.1
	6.4.1.1		6.4.1.1		6.4.1.1

## Sheet: Table S10
Table S10. Reactions in relative trade-offs in the metabolic model of A. thaliana. Column A shows the reaction which are in relative trade-offs, column B list the reactions which have never been in a relative trade-off.
always in trade-off	never in trade-off
DHFR_c	PSII_h
TRXR_c	Cytb6f_h
ATase_h	PSI_h
PRAGlyL_h	Fd-NADPR_h
GARFT_h	ATPase_h
FGAMS_h	RBC_h
FGAMCL_h	PGAK_h
AIRC_h	GAPDH1_h
SAICARS_h	TPI_h
DCAMPL1_h	FBPA_h
AMPDA_c	FBPase_h
IMPDH_c	FTK_h
GMPS_c	SBPA_h
AspCT_h	SBPase_h
DHOase_h	STK_h
DHODH_m	Ru5PE_h
OROPRT_c	R5PI_h
OMPDC_c	Ru5PK_h
CTPS_c	PGI_h
GMPK_c	PGM_h
NMPK_c	AGPase_h
CTPP_c	StS_h1
ADPR_c	StS_h2
CDPR_c	StS_h3
GDPR_c	bAMY1_h
UDPR_c	bAMY2_h
dUTPP_c	DPE11_h
dTMPS_c	DPE12_h
dTMPK_c	DPE13_h
GDPK_c	DPE2_c
dADPK_c	HEXK_c
dCDPK_c	StP1_h
dGDPK_c	StP21_c
dTDPK_c	TPI_c
dUDPK_c	FBPA_c
Tr_BT11	FBPase_c
Tr_BT12	F6PK2_c
Tr_BT13	F26BPPh_c
Tr_ORO	PGI_c
Tr_DHO1	PGM_c
Tr_DHO2	UGPase_c
Im_Pi	S6PS_c
	S6PPh_c
	SucS_c
	FrcFD_c
	FrcK_c
	TPS_c
	TPP_c
	CeS_c1
	CeS_c2
	CeS_c3
	MalDH1_c
	PEPC1_c
	PEPC2_c
	Enol_c
	PGAM_c
	PGAK_c
	GAPDH2_c
	GAPDH3_c
	F6PK1_c
	F6PK1_h
	GAPDH2_h
	PGAM_h
	Enol_h
	PyrK_c
	PyrK_h
	PyrDH1_m
	PyrDH2_m
	DHLAcT_m
	DHLDH2_m
	CitS_m
	cACNDHA_m
	cACNHA_m
	iCitDHNAD_m
	KGDH_m
	DHLST_m
	SCACoAL_m
	cplx2_m
	FumHA_m
	MalDH1_m
	cplx1_m
	cplx3_m
	cplx4_m
	cplx5_m
	RBO_h
	PGP_h
	GCAO_p
	CAT_p
	GGAT_p
	GlyDH_m
	AMT_m
	DHLDH1_m
	GlyHMT_m
	SGAT_p
	GCEADH_p
	MalDH1_p
	GCEAK_h
	G6PDH_h
	6PGL_h
	6PGDHNAD_h
	6PGDHNADP_h
	TA_h
	DAHPS_h
	DHQS_h
	DHQDH_h
	SADH_h
	SAK_h
	EPSPS_h
	CHRS_h
	R5PDPK_h
	PyrPiDK_h
	MalDH2NADP_c
	MalDH2NADP_h
	MalDH1_h
	MalDH3_c
	MalDH3_h
	MalDH3_m
	CitS_c
	CitS_h
	cACNDHA_c
	cACNDHA_h
	cACNHA_c
	cACNHA_h
	iCitDHNAD_c
	iCitDHNADP_c
	iCitDHNADP_h
	iCitDHNADP_m
	iCitL_c
	MalS_c
	ATPCitL_c
	ACoAS_h
	ACoAC_h
	ACPM_h
	PPiase_h
	PPIase_c
	PPIF6PK_c
	ForDH_h
	ForTHFL_h
	ADNK_c
	ADNN_c
	ADPRPPT_c
	RibK_h
	NO3R1_c
	NO3R2_c
	NO2R_h
	ATPSL_h
	APSR_h
	GSSGR_h
	SO3R_h
	HCO3DHA_c
	HCO3DHA_h
	AlaTA_h
	AlaTA_m
	AlaTA_p
	AGluK
	AGluPR_h
	AOrnTA_h
	AOrnAGluAcT_h
	CBPS_h
	OrnCMT_h
	ArgSCAS_h
	ArgSCAL_h
	FumHA_c
	AsnS_c
	AspAT_c
	AspAT_h
	AspAT_m
	AspAT_p
	Asnase_c
	SerAcT_c
	SerAcT_h
	SerAcT_m
	CysS_c
	CysS_h
	CysS_m
	GluSNADP_h
	GluDH3NADP_c
	Glnase_c
	GluSNAD_h
	GluSFd_h
	GluDH1NAD_m
	GluDH1NADP_m
	GluDH2NAD_m
	GluDC_c
	GABATA1_m
	GABATA2_m
	SCASeADH_m
	GlnS_c
	GlnS_h
	GlnS_m
	ThrA_c
	ACDOxRed_c
	GCAO_h
	CAT_h
	SGAT_h
	GCEADH_h
	GGAT_h
	ATPPRT_h
	PrATPDP_h
	PrAMPCy_h
	PAICARPI_h
	IGPS_h
	IGPDA_h
	HisolPTA_h
	HisolPP_h
	HisolPDH_h
	HisalPDH_h
	ThrDA_h
	ALS1_h
	ALS2_h
	KARI1_h
	KARI2_h
	DHADA1_h
	BAATA1_h
	ALS3_h
	KARI3_h
	KARI4_h
	DHADA2_h
	2IPMS_h
	3IPMDA1_h
	3IPMDA2_h
	3IPMDH_h
	IPODC_h
	BAATA2_h
	AspK_h
	Asp-SeADH_h
	DHDS_h
	DHDRNAD_h
	DHDRNADP_h
	DAPAT_h
	DAPE_h
	DAPDC_h
	HSerDHNADP_h
	HSerDHNAD_h
	HSerK_h
	CTHS_h
	CTHL_h
	5M-THFOR_c
	MetS_c
	GlyHMT_c
	MetAdT_h
	HCysMT_c
	Cysase_c
	CHRM_c
	GPAT_h
	AGNDA_h
	Arginase_m
	Urease_m
	OrnAT_m
	GluK_c
	GluK_h
	GluK_m
	GluSeADH_c
	GluSeADH_h
	GluSeADH_m
	GluSeADA_c
	GluSeADA_h
	GluSeADA_m
	P5CRNAD_c
	ProDHNAD_m
	ProDHNADP_m
	P5CDHNAD_h
	P5CDHNAD_m
	P5CDHNADP_m
	PGADH_h
	PSerAT_h
	PSerP_h
	SerRM_c
	ThrS_h
	ANTS_h
	ANTPRT_h
	PRANTI_h
	IndGPS_h
	IndGPL_h
	TrpS_h
	AGNDH_h
	BAATA3_h
	AICARFT_h
	IMPCH_h
	DCAMPS_h
	DCAMPL2_h
	AMPK_c
	AMPK_h
	GDPK_h
	UDPK_c
	Tr_SO4
	Tr_NO2
	Tr_NTT
	Tr_AAC
	Tr_NDT1
	Tr_NDT2
	Tr_TPT1
	Tr_TPT2
	Tr_TPT3
	Tr_PPT
	Tr_GCA1
	Tr_GCEA1
	Tr_GPT1
	Tr_pGlc
	Tr_Mex1
	Tr_PLT5
	Tr_DIC1
	Tr_DIC2
	Tr_DIT1
	Tr_DIT2
	Tr_DTC1A
	Tr_DTC1B
	Tr_DTC1C
	Tr_DTC2A
	Tr_DTC2B
	Tr_DTC2C
	Tr_DTC3A
	Tr_DTC3B
	Tr_DTC3C
	Tr_DTC4A
	Tr_DTC4B
	Tr_DTC4C
	Tr_SFC
	Tr_BAT11
	Tr_BAT12
	Tr_BAT13
	Tr_BAT14
	Tr_BAT15
	Tr_BAC1
	Tr_BAC2
	Tr_ProU
	Tr_ProA
	Tr_P5C1
	Tr_P5C2
	Tr_PRPP
	Tr_Fum
	Tr_HCys
	Tr_GlySer
	Tr_O2h
	Tr_O2m
	Tr_O2p
	Tr_CO2h
	Tr_CO2m
	Tr_H2Oh
	Tr_H2Om
	Tr_H2Op
	Tr_Hp
	Tr_NH41
	Tr_NH42
	Tr_H2S1
	Tr_H2S2
	Tr_AC1
	Tr_AC2
	Tr_Pyr1
	Tr_Pyr2
	Tr_Pyr3
	Tr_GCA2
	Tr_GCEA2
	Tr_Mal
	Tr_OAA
	Tr_KG
	Tr_Ala1
	Tr_Arg1
	Tr_Asn1
	Tr_Asp
	Tr_Cys
	Tr_Glu1
	Tr_Gln
	Tr_Gly
	Tr_His1
	Tr_Ile1
	Tr_Leu1
	Tr_Lys1
	Tr_Met1
	Tr_Phe1
	Tr_Pro1
	Tr_Ser1
	Tr_Thr1
	Tr_Trp1
	Tr_Tyr1
	Tr_Val1
	Tr_Ala2
	Tr_Arg2
	Tr_Asn2
	Tr_Asn3
	Tr_Glu2
	Tr_His2
	Tr_His3
	Tr_Ile2
	Tr_Ile3
	Tr_Leu2
	Tr_Leu3
	Tr_Lys2
	Tr_Met2
	Tr_Met3
	Tr_Phe2
	Tr_Phe3
	Tr_Pro2
	Tr_Ser2
	Tr_Ser3
	Tr_Thr2
	Tr_Thr3
	Tr_Trp2
	Tr_Trp3
	Tr_Tyr2
	Tr_Tyr3
	Tr_Val2
	Tr_Val3
	Si_H
	Im_hnu
	Im_CO2
	Im_H2O
	Im_NO3
	Im_NH4
	Im_SO4
	Im_H2S
	Ex_O2
	Ex_Ala_c
	Ex_Ala_h
	Ex_Ala_m
	Ex_Ala_p
	Ex_Arg_c
	Ex_Arg_h
	Ex_Arg_m
	Ex_Arg_p
	Ex_Asn_c
	Ex_Asn_h
	Ex_Asn_m
	Ex_Asn_p
	Ex_Asp_c
	Ex_Asp_h
	Ex_Asp_m
	Ex_Asp_p
	Ex_Cys_c
	Ex_Cys_h
	Ex_Cys_m
	Ex_Cys_p
	Ex_Gln_c
	Ex_Gln_h
	Ex_Gln_m
	Ex_Gln_p
	Ex_Glu_c
	Ex_Glu_h
	Ex_Glu_m
	Ex_Glu_p
	Ex_Gly_c
	Ex_Gly_h
	Ex_Gly_m
	Ex_Gly_p
	Ex_His_c
	Ex_His_h
	Ex_His_m
	Ex_His_p
	Ex_Ile_c
	Ex_Ile_h
	Ex_Ile_m
	Ex_Ile_p
	Ex_Leu_c
	Ex_Leu_h
	Ex_Leu_m
	Ex_Leu_p
	Ex_Lys_c
	Ex_Lys_h
	Ex_Lys_m
	Ex_Lys_p
	Ex_Met_c
	Ex_Met_h
	Ex_Met_m
	Ex_Met_p
	Ex_Phe_c
	Ex_Phe_h
	Ex_Phe_m
	Ex_Phe_p
	Ex_Pro_c
	Ex_Pro_h
	Ex_Pro_m
	Ex_Pro_p
	Ex_Ser_c
	Ex_Ser_h
	Ex_Ser_m
	Ex_Ser_p
	Ex_Thr_c
	Ex_Thr_h
	Ex_Thr_m
	Ex_Thr_p
	Ex_Trp_c
	Ex_Trp_h
	Ex_Trp_m
	Ex_Trp_p
	Ex_Tyr_c
	Ex_Tyr_h
	Ex_Tyr_m
	Ex_Tyr_p
	Ex_Val_c
	Ex_Val_h
	Ex_Val_m
	Ex_Val_p
	Ex_starch
	Ex_Glc
	Ex_Frc
	Ex_Suc
	Ex_cellulose
	Ex_Mas
	Ex_MACP
	Ex_Tre
	NGAM_c
	NGAM_h
	NGAM_m
	Bio_AA

[truncated: 4 more sheets: Table S11, Table S12, Table S13, Table S14]
